# Supplementary material for: TRPM7 silencing modulates glucose metabolic reprogramming to inhibit the growth of ovarian cancer by enhancing AMPK activation to promote HIF-1α degradation
Source: J Exp Clin Cancer Res. 2022 Jan 31;41:44. doi: 10.1186/s13046-022-02252-1 (PMC8802454; doi:10.1186/s13046-022-02252-1)
Supplement: Supplementary file 4 — Additional file 4. [file 13046_2022_2252_MOESM4_ESM.xlsx]

## Sheet: up_T_vs_C
#log2FC >= 0.585 #p-value cut-off <= 0.05 #q-value cut-off <= 1.00 #Gene biotype: protein_coding #Condition pair: up_T_vs_C Column A: Track_id, The database name in gene level. Column B: Gene_Name, The name of gene. Column C: Locus, The genomic coordinates of gene. Column D: Strand, Strand of the gene. Column E: Gene_Type, The biological type of gene. Column F: log2FC, if the comparison is test v…
Annotation					DE Statistic				FPKM
Track_id	Gene_Name	Locus	Strand	Gene_Type	log2FC	Fold_Change	p_value	q_value	T_FPKM	C_FPKM	C1	C2	C3	T1	T2	T3
ENSG00000101255.10_3	TRIB3	chr20:343479-378203	+	protein_coding	4.60164	24.2791	4.9712e-07	0.000366496	6.75897	2.15732	3.39085	3.47373	3.51896	96.3535	112.381	114.097
ENSG00000130513.6_3	GDF15	chr19:18485541-18499986	+	protein_coding	4.42266	21.4464	2.04648e-06	0.000499345	5.60712	1.18445	1.55507	1.22322	1.06673	43.9646	49.8384	49.6602
ENSG00000128965.11_2	CHAC1	chr15:41245160-41248717	+	protein_coding	3.89553	14.8824	8.59205e-06	0.000690083	4.93714	1.04161	1.13618	1.32897	0.753328	27.7759	29.1752	32.1131
ENSG00000176046.8_2	NUPR1	chr16:28544029-28550495	-	protein_coding	3.78478	13.7827	1.08279e-07	0.000349694	5.23171	1.44692	1.76173	1.73624	1.68143	35.0435	36.0335	38.7449
ENSG00000139269.2_2	INHBE	chr12:57846106-57853063	+	protein_coding	3.39137	10.4931	9.47491e-07	0.000473195	3.45286	0.0614878	0.0654638	0	0.0665723	9.27187	9.79132	10.8446
ENSG00000175197.11_3	DDIT3	chr12:57910371-57914300	-	protein_coding	3.17875	9.05525	7.2699e-06	0.000682137	6.15449	2.97574	7.20819	7.35845	6.09556	65.8703	67.4875	77.9253
ENSG00000108825.17_3	PTGES3L-AARSD1	chr17:41102543-41132545	-	protein_coding	3.14503	8.846	0.00418174	0.0117676	3.2297	0.0846787	0.0225143	0.0511023	0.109579	13.3393	3.48829	11.8264
ENSG00000128165.8_2	ADM2	chr22:50919985-50924869	+	protein_coding	3.06986	8.39692	1.88628e-06	0.000481574	4.28598	1.21612	1.41317	1.24514	1.31438	16.8522	18.9799	19.8134
ENSG00000070669.16_3	ASNS	chr7:97481430-97501854	-	protein_coding	3.01509	8.08412	2.73172e-06	0.00052397	5.37862	2.36353	4.27406	3.91815	4.25453	36.7303	43.234	42.145
ENSG00000100889.11_2	PCK2	chr14:24563262-24579807	+	protein_coding	2.80031	6.9659	8.35424e-06	0.000690003	4.73999	1.93968	2.84332	2.68385	2.9875	22.6711	26.6055	28.203
ENSG00000130766.4_2	SESN2	chr1:28586038-28609002	+	protein_coding	2.75897	6.76914	5.1659e-06	0.000634177	4.86237	2.1034	3.43302	3.38056	3.08628	25.2141	29.2587	30.0295
ENSG00000123689.5_2	G0S2	chr1:209848765-209849733	+	protein_coding	2.57026	5.93915	2.29234e-06	0.000499345	7.6424	5.07214	31.8754	33.0551	33.0054	182.992	211.439	203.052
ENSG00000090861.15_3	AARS	chr16:70286198-70323446	-	protein_coding	2.51529	5.71714	1.56939e-07	0.000349694	7.69652	5.18123	35.8793	34.6592	35.3211	198.391	211.489	209.673
ENSG00000125826.20_3	RBCK1	chr20:388142-411610	+	protein_coding	2.5133	5.70926	1.27419e-06	0.000479453	6.10033	3.58703	10.8799	10.9222	11.253	62.838	70.4387	69.8168
ENSG00000166289.5_2	PLEKHF1	chr19:30155963-30166364	+	protein_coding	2.46601	5.52514	2.07967e-05	0.000803644	3.9703	1.50429	1.86266	1.97775	1.67828	13.2005	14.2165	16.8207
ENSG00000092621.12_3	PHGDH	chr1:120191034-120286849	+	protein_coding	2.43533	5.40887	1.43642e-06	0.000479453	4.27038	1.83506	2.60129	2.59585	2.5072	16.9441	19.0203	19.0053
ENSG00000172216.5_2	CEBPB	chr20:48807271-48809226	+	protein_coding	2.35399	5.11237	3.13425e-06	0.00052744	6.45996	4.10597	17.1149	15.9314	15.6466	81.2636	88.3975	91.7661
ENSG00000196517.11_3	SLC6A9	chr1:44457172-44497139	-	protein_coding	2.35133	5.10295	2.58819e-06	0.00052397	2.99017	0.638836	0.600204	0.444227	0.633486	6.68405	7.13926	7.02076
ENSG00000164379.6_3	FOXQ1	chr6:1312675-1314983	+	protein_coding	2.21587	4.64561	2.09256e-05	0.000803644	3.84172	1.62586	2.19183	2.00874	2.06106	11.7229	14.8551	13.6106
ENSG00000140105.17_3	WARS	chr14:100800125-100843142	-	protein_coding	2.20912	4.62394	3.10179e-06	0.00052744	5.70102	3.4919	9.94922	10.707	10.1088	51.9112	47.5718	53.7773
ENSG00000124191.17_2	TOX2	chr20:42543504-42698256	+	protein_coding	2.20691	4.61686	0.00052448	0.00280387	4.42921	2.22229	4.59068	3.17986	3.34816	26.2528	17.448	18.889
ENSG00000144485.10_3	HES6	chr2:239146908-239149303	-	protein_coding	2.07709	4.21955	0.00013273	0.00140173	3.39605	1.31896	1.32738	1.2787	1.92807	8.94704	10.8408	8.9052
ENSG00000157514.16_3	TSC22D3	chrX:106956451-107020572	-	protein_coding	2.05285	4.14924	0.000564597	0.00293522	4.94945	2.8966	7.51651	7.48555	4.71417	30.8521	32.2023	26.8929
ENSG00000136826.14_3	KLF4	chr9:110247133-110252763	-	protein_coding	2.03965	4.11144	0.000313466	0.00212238	3.08188	1.04223	1.0286	0.915513	1.24773	6.23153	9.523	6.97703
ENSG00000163993.6_2	S100P	chr4:6694796-6698897	+	protein_coding	2.00086	4.00237	2.36233e-05	0.000828846	2.23029	0.229433	0.179869	0.297457	0.0526199	3.78726	3.57103	3.72118
ENSG00000168209.4_2	DDIT4	chr10:74033678-74035794	+	protein_coding	1.97881	3.94169	3.55246e-06	0.000544546	8.13823	6.15942	73.6735	67.4308	70.4646	266.804	281.478	294.633
ENSG00000274276.4_2	CBSL	chr21:44473301-44496472	-	protein_coding	1.97451	3.92994	0.00111621	0.00454049	3.75448	1.77997	3.05443	1.79106	2.57911	13.4098	14.99	9.66903
ENSG00000135069.13_2	PSAT1	chr9:80912059-80945009	+	protein_coding	1.9501	3.86402	2.8813e-07	0.000349694	8.56971	6.61961	99.941	97.4258	94.7034	370.498	379.239	387.336
ENSG00000065911.11_2	MTHFD2	chr2:74425689-74444692	+	protein_coding	1.94082	3.83924	8.8685e-06	0.000690083	5.93897	3.99815	14.7972	16.3468	13.8899	60.4037	58.7244	61.9622
ENSG00000088826.17_2	SMOX	chr20:4101627-4168394	+	protein_coding	1.92774	3.80459	0.000993008	0.00418675	4.9074	2.97966	8.61999	7.06082	5.32917	30.1925	23.9996	33.6609
ENSG00000116584.17_3	ARHGEF2	chr1:155916642-155976861	-	protein_coding	1.92445	3.79591	2.09967e-06	0.000499345	4.69898	2.77454	6.22835	5.76221	5.55431	24.228	25.4932	25.2171
ENSG00000172432.18_3	GTPBP2	chr6:43573053-43596899	-	protein_coding	1.90522	3.74567	1.83365e-05	0.000782648	5.28453	3.37931	9.91879	8.55507	9.79974	35.3539	39.7093	39.0096
ENSG00000105281.12_3	SLC1A5	chr19:47278140-47291851	-	protein_coding	1.9011	3.73498	0.000972248	0.00413072	6.61767	4.71657	25.0011	25.445	25.4334	71.5406	111.146	115.409
ENSG00000265972.5_2	TXNIP	chr1:145438469-145442635	+	protein_coding	1.88778	3.70065	1.32882e-06	0.000479453	8.94909	7.06131	131.693	136.972	129.126	474.373	493.042	513.088
ENSG00000126368.5_2	NR1D1	chr17:38249040-38256978	-	protein_coding	1.86354	3.63899	7.86e-06	0.000690003	4.37626	2.51272	4.51147	4.94128	4.67629	18.2923	20.2108	20.8885
ENSG00000162496.8_2	DHRS3	chr1:12627939-12677737	-	protein_coding	1.85849	3.62627	1.79267e-05	0.000782648	4.5308	2.67231	5.08601	6.06787	5.02164	21.5649	22.7246	22.072
ENSG00000183010.16_3	PYCR1	chr17:79890260-79900288	-	protein_coding	1.85639	3.621	9.11908e-05	0.00123751	5.10734	3.25095	7.74408	8.03194	9.92467	30.8159	34.2367	35.5384
ENSG00000116761.11_2	CTH	chr1:70876901-70905534	+	protein_coding	1.85169	3.60923	5.32409e-05	0.00101508	5.28041	3.42872	8.58052	9.7041	11.176	38.787	37.1119	37.7157
ENSG00000275895.6_4	U2AF1L5	chr21:44513066-44527693	-	protein_coding	1.84092	3.58238	0.000867189	0.00384694	2.75591	0.914997	0.664027	1.33851	0.722762	4.60515	6.42173	6.40879
ENSG00000182199.10_3	SHMT2	chr12:57623110-57628718	+	protein_coding	1.83495	3.56758	4.8096e-05	0.000993798	5.927	4.09205	16.455	16.4057	15.326	52.5257	63.1323	64.6108
ENSG00000189060.5_2	H1F0	chr22:38201100-38203443	+	protein_coding	1.82476	3.54247	5.54355e-06	0.000634177	3.52329	1.69853	2.03651	2.40432	2.30767	10.835	10.0911	10.5799
ENSG00000116717.11_2	GADD45A	chr1:68150744-68154021	+	protein_coding	1.81645	3.52212	5.28497e-05	0.00101508	5.4002	3.58375	12.6164	10.0641	10.4412	39.3314	42.9036	41.5327
ENSG00000160200.17_2	CBS	chr21:44473301-44497053	-	protein_coding	1.81338	3.51465	0.00598099	0.0153945	2.72238	0.908997	0.621228	1.51556	0.623409	3.99225	5.14465	8.37045
ENSG00000110619.17_3	CARS	chr11:3022152-3078843	-	protein_coding	1.80171	3.48634	2.74578e-06	0.00052397	4.05001	2.2483	3.86481	3.74906	3.64241	14.8054	15.4363	16.4952
ENSG00000174564.12_3	IL20RB	chr3:136665072-136729927	+	protein_coding	1.79789	3.47711	1.3762e-05	0.000747689	3.59148	1.79359	2.65443	2.14798	2.62179	10.9236	11.0958	11.1447
ENSG00000128272.14_2	ATF4	chr22:39915700-39918690	+	protein_coding	1.78797	3.45328	2.58527e-06	0.00052397	8.07531	6.28735	77.9969	77.7612	75.5801	258.01	263.759	285.131
ENSG00000112715.21_4	VEGFA	chr6:43737921-43754224	+	protein_coding	1.78161	3.4381	1.33954e-06	0.000479453	4.66892	2.88731	6.44984	6.17652	6.57604	24.3891	23.5298	25.4311
ENSG00000026559.13_3	KCNG1	chr20:49620193-49639666	-	protein_coding	1.77839	3.43044	2.7292e-05	0.000863451	2.80154	1.02315	1.18901	0.913983	1.0036	5.43959	6.1101	6.40135
ENSG00000167074.14_2	TEF	chr22:41763337-41795330	+	protein_coding	1.77127	3.41354	1.56814e-05	0.000770729	4.81122	3.03995	7.93209	6.84141	6.94332	25.5959	27.7841	27.9066
ENSG00000111981.4_2	ULBP1	chr6:150285143-150294846	+	protein_coding	1.76973	3.40991	5.00822e-05	0.00101252	3.08714	1.31741	1.43586	1.72153	1.33493	7.17997	7.02575	8.34827
ENSG00000168003.16_3	SLC3A2	chr11:62623574-62656347	+	protein_coding	1.7536	3.37198	0.000181577	0.00161386	6.58704	4.83344	30.5197	22.9026	29.7615	91.5919	95.23	98.7259
ENSG00000104856.13_2	RELB	chr19:45504688-45541456	+	protein_coding	1.7502	3.36405	0.000783926	0.00359118	3.81353	2.06333	4.40737	2.81661	2.53763	12.6498	13.6254	12.9228
ENSG00000138166.5_2	DUSP5	chr10:112257596-112271302	+	protein_coding	1.74908	3.36143	4.54683e-07	0.000361321	4.55227	2.80319	6.10833	5.94123	5.89176	21.664	23.0478	22.6972
ENSG00000134684.10_2	YARS	chr1:33240838-33283754	-	protein_coding	1.74402	3.34968	1.21397e-05	0.000731311	5.65429	3.91027	13.3771	15.2394	13.5574	47.0455	51.108	50.0243
ENSG00000205595.3	AREGB	chr4:75480629-75490486	+	protein_coding	1.73001	3.31729	9.26818e-05	0.0012383	2.61789	0.887882	0.72663	0.775589	1.06679	4.817	5.79792	4.84942
ENSG00000109321.10_2	AREG	chr4:75310851-75320726	+	protein_coding	1.70781	3.26664	0.000204284	0.00168772	2.72983	1.02202	0.805107	1.03695	1.27769	5.00318	6.42919	5.54572
ENSG00000107731.12_2	UNC5B	chr10:72972327-73062621	+	protein_coding	1.69325	3.23385	2.76329e-06	0.00052397	2.73868	1.04542	1.16941	1.05614	0.971143	5.51006	5.71771	5.79932
ENSG00000124762.13_2	CDKN1A	chr6:36644237-36655116	+	protein_coding	1.67102	3.1844	2.02307e-05	0.000798309	3.35089	1.67987	2.40778	1.95973	2.26098	9.55574	8.66658	9.40856
ENSG00000124107.5_2	SLPI	chr20:43880880-43883205	-	protein_coding	1.66835	3.1785	5.4176e-06	0.000634177	8.91527	7.24692	155.687	153.475	143.788	457.22	495.65	493.5
ENSG00000125730.16_3	C3	chr19:6677715-6730573	-	protein_coding	1.65974	3.15959	5.82311e-06	0.000634177	5.79979	4.14005	17.2262	16.765	15.9268	51.5767	56.4762	56.2066
ENSG00000187840.4_2	EIF4EBP1	chr8:37887859-37917883	+	protein_coding	1.65407	3.1472	1.17647e-05	0.000731311	7.24139	5.58732	49.1059	46.8069	45.3951	139.607	156.322	155.613
ENSG00000111087.9_3	GLI1	chr12:57853918-57866045	+	protein_coding	1.65198	3.14265	0.000218582	0.00174856	2.98359	1.33161	1.80539	1.50038	1.27284	5.93339	7.53477	7.36213
ENSG00000106105.13_2	GARS	chr7:30634297-30673649	+	protein_coding	1.64674	3.13126	1.42084e-06	0.000479453	5.94536	4.29862	19.0993	18.3272	18.6195	58.3954	63.1837	60.3787
ENSG00000178726.6_2	THBD	chr20:23026270-23030378	-	protein_coding	1.63722	3.11067	2.69743e-05	0.000862788	5.25682	3.6196	12.0985	11.5902	10.2609	35.4365	38.9225	37.4264
ENSG00000087074.7_3	PPP1R15A	chr19:49375649-49379314	+	protein_coding	1.63383	3.10336	2.11098e-06	0.000499345	4.91102	3.27718	8.6572	8.45269	8.98123	28.0876	28.8095	30.4071
ENSG00000149150.8_3	SLC43A1	chr11:57252007-57283259	-	protein_coding	1.63301	3.10159	1.54399e-05	0.00076752	2.15361	0.520606	0.504869	0.376581	0.425127	3.13309	3.56995	3.66357
ENSG00000137825.10_3	ITPKA	chr15:41785591-41795749	+	protein_coding	1.60834	3.04901	6.59183e-05	0.00109383	2.99843	1.39009	1.78141	1.52972	1.5588	6.20479	7.77723	7.06998
ENSG00000109472.13_2	CPE	chr4:166282346-166419472	+	protein_coding	1.59934	3.03004	7.77046e-07	0.000442793	4.12652	2.52719	4.92639	4.60576	4.76569	16.1591	16.3107	16.9396
ENSG00000119986.6_2	AVPI1	chr10:99437181-99447080	-	protein_coding	1.59757	3.02633	2.87934e-05	0.000871349	4.51457	2.917	6.79857	5.94432	6.95557	20.6668	21.9166	23.0502
ENSG00000204387.12_2	C6orf48	chr6:31802385-31807543	+	protein_coding	1.59749	3.02617	1.97246e-05	0.000798309	5.84614	4.24864	19.5919	17.7886	16.7548	54.5681	56.6802	58.3932
ENSG00000099875.14_3	MKNK2	chr19:2037464-2051243	-	protein_coding	1.58481	2.99969	6.94676e-06	0.000676413	5.49378	3.90897	14.9042	13.7531	13.4462	42.4245	44.0764	45.7407
ENSG00000166986.14_3	MARS	chr12:57869228-57911352	+	protein_coding	1.584	2.998	3.65315e-05	0.00091357	5.05466	3.47066	10.9935	9.92659	9.39651	30.1134	34.1034	32.6136
ENSG00000181885.18_3	CLDN7	chr17:7163222-7167302	-	protein_coding	1.57642	2.98228	6.47925e-06	0.000638928	3.95628	2.37987	4.3291	3.94278	4.35314	13.9189	14.4668	15.2084
ENSG00000166123.13_3	GPT2	chr16:46918290-46965209	+	protein_coding	1.57458	2.97849	4.20168e-05	0.000958782	3.58907	2.01449	3.45275	2.82568	2.87196	10.4328	11.6114	11.0877
ENSG00000148346.11_3	LCN2	chr9:130911350-130915734	+	protein_coding	1.56597	2.96077	1.36607e-05	0.000747689	5.7262	4.16023	17.2855	16.5753	16.7849	48.7129	51.2458	56.1156
ENSG00000164683.16_3	HEY1	chr8:80676245-80680098	-	protein_coding	1.56479	2.95835	0.00103664	0.00430389	3.0691	1.50431	2.04893	1.50687	1.98707	6.31635	6.72855	9.4539
ENSG00000244405.7_3	ETV5	chr3:185764097-185828107	-	protein_coding	1.54889	2.92591	8.38347e-08	0.000349694	4.28877	2.73988	5.63181	5.63346	5.77622	18.1879	18.7193	18.7345
ENSG00000196878.14_3	LAMB3	chr1:209788215-209825811	-	protein_coding	1.53271	2.89329	3.89339e-05	0.000933745	6.88331	5.3506	41.573	39.8232	38.0868	111.783	111.294	128.911
ENSG00000184371.13_3	CSF1	chr1:110452864-110473614	+	protein_coding	1.50994	2.84798	6.04657e-05	0.00106494	5.11808	3.60815	12.3097	11.0146	10.3398	31.3124	35.2891	34.7227
ENSG00000031698.12_2	SARS	chr1:109756540-109780791	+	protein_coding	1.50583	2.83988	1.90385e-06	0.000481574	7.41016	5.90433	60.7361	57.7093	58.2777	162.607	172.419	172.436
ENSG00000140961.12_3	OSGIN1	chr16:83981887-83999937	+	protein_coding	1.49676	2.82208	3.33628e-05	0.000891353	3.25505	1.75829	2.34985	2.64393	2.17172	7.99109	8.74626	8.92998
ENSG00000105516.10_2	DBP	chr19:49133287-49140695	-	protein_coding	1.49645	2.82148	1.16926e-05	0.000731311	2.70958	1.21313	1.3885	1.30364	1.26476	5.19872	5.99548	5.45466
ENSG00000196365.11_2	LONP1	chr19:5691845-5720583	-	protein_coding	1.47579	2.78135	0.000114791	0.00133511	6.1219	4.64611	27.2078	22.2166	22.9712	64.75	72.3716	69.0168
ENSG00000115008.5_2	IL1A	chr2:113531492-113542167	-	protein_coding	1.4646	2.75987	5.83729e-06	0.000634177	3.62892	2.16432	3.54244	3.66298	3.25231	11.1308	11.7797	11.2134
ENSG00000120053.10_2	GOT1	chr10:101156627-101190381	-	protein_coding	1.46075	2.75251	4.57979e-05	0.000982727	4.02565	2.5649	5.2777	4.63179	4.8599	14.1925	16.6205	15.1389
ENSG00000068323.16_2	TFE3	chrX:48886237-48901012	-	protein_coding	1.45394	2.73955	9.25495e-06	0.000697862	5.36807	3.91413	14.288	14.2619	13.6844	37.7415	41.0232	42.2698
ENSG00000170689.9_3	HOXB9	chr17:46698521-46703718	-	protein_coding	1.45106	2.7341	5.07833e-06	0.000634177	5.8968	4.44573	21.6379	19.7727	21.0075	56.6175	59.2217	59.9581
ENSG00000167994.11_3	RAB3IL1	chr11:61664773-61687741	-	protein_coding	1.44867	2.72956	0.000915995	0.00397548	3.78261	2.33394	5.23419	3.7087	3.36597	11.8225	13.2543	13.26
ENSG00000103257.8_2	SLC7A5	chr16:87863629-87903094	-	protein_coding	1.44519	2.72298	7.0563e-06	0.000680156	7.73552	6.29033	80.3205	75.3213	76.2487	201.299	215.513	220
ENSG00000139289.13_2	PHLDA1	chr12:76419227-76427712	-	protein_coding	1.433	2.70007	0.000134575	0.00140548	7.03032	5.59733	47.5622	46.8341	47.8488	116.454	127.013	147.557
ENSG00000176428.5_2	VPS37D	chr7:73082155-73086442	+	protein_coding	1.41796	2.67207	0.000250171	0.00187287	2.66638	1.24842	1.31829	1.21434	1.61232	4.59933	5.79139	5.72802
ENSG00000088356.5_2	PDRG1	chr20:30532145-30539895	-	protein_coding	1.4165	2.66936	5.61274e-05	0.00103003	5.29266	3.87616	15.1756	13.5474	12.4548	37.3289	38.4822	38.7943
ENSG00000171813.13_2	PWWP2B	chr10:134210672-134231367	+	protein_coding	1.41609	2.66861	0.000521924	0.00279662	3.50333	2.08725	4.06703	2.9619	2.8222	9.56199	11.011	10.4948
ENSG00000168264.10_2	IRF2BP2	chr1:234740015-234745271	-	protein_coding	1.41538	2.66731	0.000160846	0.00153943	4.48635	3.07096	6.46051	7.61162	8.23641	20.1709	22.7739	21.3736
ENSG00000162772.16_3	ATF3	chr1:212738676-212794119	+	protein_coding	1.41217	2.66137	0.00419376	0.0117945	1.90399	0.49182	0.222553	0.562747	0.455464	2.82395	3.79596	1.85815
ENSG00000165175.15_2	MID1IP1	chrX:38660685-38665790	+	protein_coding	1.40726	2.65234	0.00120834	0.00478942	4.65362	3.24636	9.78365	9.31943	6.67947	21.7431	26.1993	24.777
ENSG00000116852.14_2	KIF21B	chr1:200938518-200992828	-	protein_coding	1.40045	2.63984	4.85774e-05	0.000997707	1.96047	0.560013	0.456845	0.60242	0.372627	2.70608	2.92822	3.04917
ENSG00000140450.8_2	ARRDC4	chr15:98503928-98517068	+	protein_coding	1.396	2.63171	4.34253e-05	0.000968509	4.01937	2.62337	5.60506	4.86336	5.04106	14.1165	15.9518	15.641
ENSG00000218891.4_2	ZNF579	chr19:56088136-56092211	-	protein_coding	1.3861	2.61371	0.0366225	0.0647618	2.88151	1.49541	3.01958	0.528077	2.64889	5.7119	6.70125	6.74198
ENSG00000245848.2_2	CEBPA	chr19:33790840-33793470	-	protein_coding	1.37594	2.59537	7.8927e-05	0.00117382	2.38907	1.01313	1.05772	1.12142	0.883373	3.81528	4.30366	4.62795
ENSG00000116285.12_2	ERRFI1	chr1:8064464-8086368	-	protein_coding	1.36476	2.57533	2.94725e-06	0.00052744	4.80835	3.4436	10.3829	9.51507	9.76008	26.5971	27.431	27.0364
ENSG00000088305.18_2	DNMT3B	chr20:31350191-31397162	+	protein_coding	1.36404	2.57405	0.000298112	0.00206261	4.72569	3.36165	9.23079	9.06094	9.55174	29.5961	22.3056	24.9774
ENSG00000156510.12_2	HKDC1	chr10:70980059-71027315	+	protein_coding	1.36359	2.57325	4.66762e-07	0.000361321	5.85846	4.49486	22.0552	21.4259	21.1691	56.1802	56.657	58.2399
ENSG00000101210.10_2	EEF1A2	chr20:62119366-62130668	-	protein_coding	1.36107	2.56876	5.47548e-05	0.00102337	5.1718	3.81073	13.1684	11.9587	14.0504	34.2339	37.1661	33.8308
ENSG00000196136.17_3	SERPINA3	chr14:95078714-95090392	+	protein_coding	1.35614	2.55999	1.45158e-06	0.000479453	1.9629	0.606758	0.513473	0.47969	0.576928	2.94053	2.82613	2.92967
ENSG00000142765.17_3	SYTL1	chr1:27668511-27680428	+	protein_coding	1.35606	2.55986	6.00639e-05	0.00106494	3.14863	1.79256	2.36443	2.56107	2.4702	7.1169	7.88532	8.67006
ENSG00000130707.17_2	ASS1	chr9:133320316-133376661	+	protein_coding	1.35517	2.55826	1.5163e-06	0.000481574	5.60693	4.25176	17.6705	18.0136	18.4762	46.1058	48.7671	48.3793
ENSG00000167323.11_3	STIM1	chr11:3875757-4114440	+	protein_coding	1.35475	2.55753	0.0200413	0.0398713	3.88517	2.53042	3.82425	3.94717	7.07994	16.2819	17.3096	9.19501
ENSG00000006704.10_3	GTF2IRD1	chr7:73868120-74016930	+	protein_coding	1.34932	2.54791	1.26449e-06	0.000479453	4.21952	2.8702	6.54274	6.27316	6.12523	17.3118	17.5593	18.0244
ENSG00000166173.10_3	LARP6	chr15:71121469-71146498	-	protein_coding	1.33798	2.52797	0.000116587	0.00133581	4.2855	2.94752	7.50179	6.37115	6.32532	17.0809	19.0008	19.5079
ENSG00000156453.13_3	PCDH1	chr5:141232676-141258811	-	protein_coding	1.33467	2.52218	0.00110174	0.00449936	3.69843	2.36376	3.97491	4.14946	4.32279	12.3851	9.61515	14.3981
ENSG00000105518.13_3	TMEM205	chr19:11453452-11457194	-	protein_coding	1.33381	2.52068	2.03559e-05	0.000798309	5.89615	4.56233	22.4719	22.5456	22.8637	54.2903	62.2547	59.396
ENSG00000069399.14_3	BCL3	chr19:45250962-45263301	+	protein_coding	1.33306	2.51936	0.00026825	0.00195345	4.39142	3.05836	7.53209	7.13686	7.3265	17.5786	23.0725	19.6687
ENSG00000263155.5_4	MYZAP	chr15:57884139-57977562	+	protein_coding	1.32906	2.51239	0.014955	0.0315526	3.12068	1.79162	1.33741	3.35172	3.07946	8.08661	9.22959	6.07944
ENSG00000174567.7_2	GOLT1A	chr1:204167288-204183220	-	protein_coding	1.32736	2.50942	0.000475343	0.00265103	2.03729	0.709933	0.573066	0.775024	0.567408	3.59813	2.53445	3.25552
ENSG00000153714.5_2	LURAP1L	chr9:12775020-12822130	+	protein_coding	1.3246	2.50463	6.10961e-06	0.000637715	4.44173	3.11713	7.37533	7.5912	8.07803	20.087	20.7638	21.3629
ENSG00000075643.5_3	MOCOS	chr18:33767482-33852120	+	protein_coding	1.32211	2.50032	3.32878e-05	0.000891353	3.02939	1.70728	2.30362	2.36021	2.13667	6.60864	7.72448	7.19913
ENSG00000107829.13_2	FBXW4	chr10:103370421-103455052	-	protein_coding	1.32048	2.49749	0.00010617	0.0013035	3.25237	1.93189	3.2501	2.67181	2.5595	8.08715	8.68116	8.83614
ENSG00000175832.12_3	ETV4	chr17:41605212-41656988	-	protein_coding	1.31574	2.48929	0.00028137	0.00200745	3.32009	2.00435	2.46751	3.47641	3.16067	8.88887	9.14512	8.92967
ENSG00000087266.15_3	SH3BP2	chr4:2794750-2842825	+	protein_coding	1.31155	2.48208	0.00498685	0.0134319	2.89355	1.582	1.64254	2.59706	1.82307	4.70244	7.40746	7.55877
ENSG00000159208.15_2	CIART	chr1:150254953-150259505	+	protein_coding	1.31052	2.48032	3.0304e-06	0.00052744	2.74498	1.43445	1.72782	1.78587	1.59814	5.68733	5.86048	5.56681
ENSG00000066248.14_2	NGEF	chr2:233743396-233877982	-	protein_coding	1.30994	2.47932	2.35203e-05	0.000828846	5.4909	4.18095	18.3648	16.4612	16.6478	41.8905	45.1754	44.92
ENSG00000164620.8_2	RELL2	chr5:141016517-141020644	+	protein_coding	1.29934	2.46117	0.000298893	0.00206261	2.11485	0.815512	0.513307	0.908785	0.887107	3.38352	3.38745	3.2254
ENSG00000100994.11_3	PYGB	chr20:25228705-25278650	+	protein_coding	1.29597	2.45543	1.6929e-06	0.000481574	7.7512	6.45523	87.1186	86.2789	86.8362	205.817	218.185	219.615
ENSG00000178764.7_3	ZHX2	chr8:123793633-123986752	+	protein_coding	1.29121	2.44733	3.84014e-05	0.000932159	4.2901	2.99889	7.31455	6.7845	6.89222	17.2675	20.0174	18.5025
ENSG00000166750.9_2	SLFN5	chr17:33570055-33600674	+	protein_coding	1.2901	2.44544	8.07704e-07	0.000442793	4.24335	2.95325	6.60647	6.64195	6.9922	17.6874	18.0731	18.0615
ENSG00000188483.7_2	IER5L	chr9:131937831-131940541	-	protein_coding	1.28574	2.43807	0.000184659	0.00162051	5.99093	4.70519	28.1407	24.2613	23.1132	58.4108	63.7745	65.8467
ENSG00000113739.10_2	STC2	chr5:172741716-172756506	-	protein_coding	1.28459	2.43614	7.24922e-05	0.00113529	1.64601	0.361418	0.293903	0.254097	0.306653	2.0129	1.93691	2.46436
ENSG00000141391.13_3	PRELID3A	chr18:12407895-12432237	+	protein_coding	1.28098	2.43003	2.90487e-05	0.000871349	2.41442	1.13345	1.28381	1.11924	1.18154	4.17296	4.11695	4.72388
ENSG00000221869.4_2	CEBPD	chr8:48649471-48651648	-	protein_coding	1.28093	2.42996	0.00014017	0.00143621	5.74752	4.46659	23.02	20.6018	19.829	48.1472	55.9402	54.4131
ENSG00000183696.13_2	UPP1	chr7:48128225-48148330	+	protein_coding	1.28088	2.42987	0.000375923	0.00234406	2.73656	1.45568	1.78387	1.91186	1.54561	4.79859	6.13038	6.16019
ENSG00000108846.15_2	ABCC3	chr17:48712138-48769613	+	protein_coding	1.26443	2.40232	1.06239e-05	0.000714385	4.4537	3.18927	8.16485	8.40076	7.8086	19.8405	21.7139	21.2275
ENSG00000153879.8_2	CEBPG	chr19:33864236-33873592	+	protein_coding	1.26037	2.39557	2.16805e-06	0.000499345	4.96728	3.70691	12.0279	11.9715	12.1769	29.0364	31.2006	30.6512
ENSG00000236609.3_2	ZNF853	chr7:6655248-6663921	+	protein_coding	1.25646	2.38909	0.000115229	0.00133511	2.51234	1.25588	1.39688	1.61008	1.17708	4.47621	4.97073	4.68022
ENSG00000184897.5_2	H1FX	chr3:129033614-129035120	-	protein_coding	1.25337	2.38397	1.05009e-05	0.000714385	7.67692	6.42356	87.6619	84.5827	82.3541	193.896	205.302	212.131
ENSG00000146733.13_2	PSPH	chr7:56078744-56119297	-	protein_coding	1.24586	2.37159	0.00197212	0.00676093	3.48017	2.23431	4.62017	3.35307	3.25833	10.5627	8.57159	11.5563
ENSG00000059122.16_2	FLYWCH1	chr16:2961938-3001209	+	protein_coding	1.24274	2.36647	5.43341e-05	0.00102326	4.30495	3.06221	8.03358	7.22422	6.84332	18.7215	18.0142	19.594
ENSG00000161714.11_3	PLCD3	chr17:43186335-43210721	-	protein_coding	1.24171	2.36479	2.02927e-05	0.000798309	5.93918	4.69746	26.0347	24.7894	24.0535	56.9421	61.3088	62.9833
ENSG00000167771.5_2	RCOR2	chr11:63678693-63684316	-	protein_coding	1.23929	2.36082	0.000268165	0.00195345	2.55452	1.31524	1.74835	1.28799	1.45048	4.35728	5.06993	5.23502
ENSG00000244165.1_3	P2RY11	chr19:10222214-10226048	+	protein_coding	1.23321	2.35089	0.000156264	0.0015187	1.99513	0.761921	0.679243	0.592523	0.823408	2.64164	3.0713	3.27316
ENSG00000103249.17_3	CLCN7	chr16:1494935-1525581	-	protein_coding	1.21381	2.3195	0.000907631	0.00395384	3.62657	2.41275	4.45635	4.30903	4.21214	10.2346	10.2437	13.9159
ENSG00000172037.13_2	LAMB2	chr3:49158547-49170551	-	protein_coding	1.21009	2.31352	8.50448e-06	0.000690003	4.4662	3.25611	8.49705	8.91488	8.26155	20.1921	21.5244	21.623
ENSG00000196498.13_4	NCOR2	chr12:124808961-125052135	-	protein_coding	1.20615	2.30721	1.04139e-05	0.000714385	4.47878	3.27263	9.13653	8.43855	8.43384	20.5434	21.9895	21.3822
ENSG00000120278.15_3	PLEKHG1	chr6:150921019-151164801	+	protein_coding	1.20244	2.30129	2.83883e-05	0.000870877	2.45872	1.25628	1.27656	1.33839	1.56056	4.54082	4.33033	4.62494
ENSG00000241878.11_3	PISD	chr22:32014477-32058418	-	protein_coding	1.20176	2.30021	8.60834e-05	0.00121716	4.07342	2.87166	6.63471	6.41588	5.92488	14.4628	16.6928	16.4414
ENSG00000173812.10_2	EIF1	chr17:39845137-39848920	+	protein_coding	1.20059	2.29833	1.1861e-06	0.000479453	6.66498	5.46439	41.7897	43.9868	43.7107	99.618	99.7705	102.054
ENSG00000172985.10_2	SH3RF3	chr2:109745804-110262209	+	protein_coding	1.20031	2.29789	1.44631e-05	0.000755289	3.02575	1.82544	2.582	2.38454	2.67206	6.82604	7.4541	7.16415
ENSG00000124882.3_2	EREG	chr4:75230860-75254468	+	protein_coding	1.19854	2.29507	3.17776e-05	0.000880102	2.21387	1.01533	1.12039	0.895967	1.05443	3.44502	3.78817	3.69119
ENSG00000132535.18_3	DLG4	chr17:7093209-7123021	-	protein_coding	1.19822	2.29456	0.000564245	0.00293507	2.84422	1.646	2.48699	1.87474	2.05801	5.38873	6.82642	6.4064
ENSG00000133134.11_3	BEX2	chrX:102564274-102565974	-	protein_coding	1.1976	2.29357	0.00138092	0.00523025	2.61398	1.41639	2.02902	1.88221	1.17819	4.87761	5.16554	5.33126
ENSG00000101187.15_2	SLCO4A1	chr20:61273797-61317137	+	protein_coding	1.19742	2.2933	1.9928e-05	0.000798309	4.94161	3.74418	12.6907	11.9098	12.614	28.7015	28.9359	31.6395
ENSG00000011638.10_3	TMEM159	chr16:21169698-21191937	+	protein_coding	1.19401	2.28787	0.000763982	0.00354131	2.10171	0.9077	0.906939	1.08513	0.660596	3.41413	3.6856	2.82314
ENSG00000126603.8_2	GLIS2	chr16:4364762-4389598	+	protein_coding	1.19397	2.28782	7.63072e-06	0.000690003	4.91177	3.7178	12.4042	12.4264	11.6565	28.0463	29.1728	30.122
ENSG00000166046.10_3	TCP11L2	chr12:106695707-106740793	+	protein_coding	1.19187	2.28448	9.89753e-05	0.00127182	2.54755	1.35569	1.63595	1.4163	1.63159	4.48734	4.71615	5.37094
ENSG00000196305.17_3	IARS	chr9:94972489-95056038	-	protein_coding	1.19065	2.28255	2.93958e-06	0.00052744	5.98338	4.79273	27.3651	26.4326	26.3663	60.0424	63.9555	62.8677
ENSG00000007255.10_2	TRAPPC6A	chr19:45666186-45681495	-	protein_coding	1.18785	2.27813	0.00253633	0.0081215	3.56964	2.38178	4.89468	3.15078	4.78595	10.5976	10.1538	11.9392
ENSG00000128311.13_3	TST	chr22:37406900-37416224	-	protein_coding	1.18535	2.27418	0.000460756	0.00260907	3.57754	2.3922	5.11652	3.7394	3.99046	11.0701	10.8596	10.8867
ENSG00000133398.3_2	MED10	chr5:6371994-6378707	-	protein_coding	1.18362	2.27147	0.000113068	0.00133424	5.31504	4.13142	15.4777	16.1074	18.0969	36.3636	40.0753	40.1085
ENSG00000143819.12_3	EPHX1	chr1:225997794-226033264	+	protein_coding	1.1814	2.26797	1.08225e-06	0.000479453	6.45141	5.27001	37.5463	37.6661	37.5458	83.6112	88.0426	87.9559
ENSG00000189334.8_2	S100A14	chr1:153586731-153589462	-	protein_coding	1.18128	2.26778	0.00102909	0.00428688	2.43763	1.25635	1.1474	1.19507	1.89226	4.41804	4.41843	4.41611
ENSG00000162076.12_4	FLYWCH2	chr16:2933187-2949383	+	protein_coding	1.18116	2.26759	5.43952e-05	0.00102326	6.61313	5.43197	44.3825	40.5717	41.6455	90.6863	97.2244	103.167
ENSG00000178607.15_2	ERN1	chr17:62116502-62208179	-	protein_coding	1.1762	2.25981	2.57588e-05	0.000856146	2.37487	1.19867	1.24269	1.20178	1.44886	4.01162	4.31163	4.24226
ENSG00000068028.17_2	RASSF1	chr3:50367213-50378411	-	protein_coding	1.1741	2.25651	5.55602e-06	0.000634177	3.75598	2.58189	5.20388	4.86082	4.90277	12.0368	12.729	12.7779
ENSG00000142459.8_3	EVI5L	chr19:7895119-7929862	+	protein_coding	1.16804	2.24706	8.28327e-06	0.000690003	3.1775	2.00946	3.02519	2.91218	3.14489	7.65679	8.20358	8.29504
ENSG00000156253.6_2	RWDD2B	chr21:30376705-30391699	-	protein_coding	1.16804	2.24705	1.28436e-07	0.000349694	3.94416	2.77612	5.77685	5.79572	5.97953	14.401	14.3149	14.462
ENSG00000100105.17_3	PATZ1	chr22:31721790-31742218	-	protein_coding	1.16538	2.24292	8.35268e-06	0.000690003	3.53905	2.37368	4.20321	4.14911	4.19564	10.0472	11.1467	10.705
ENSG00000131459.12_3	GFPT2	chr5:179727690-179780387	-	protein_coding	1.16236	2.23823	7.28857e-05	0.00113778	2.45341	1.29106	1.63057	1.37832	1.34218	4.33601	4.82624	4.28504
ENSG00000169957.9_3	ZNF768	chr16:30535322-30538142	-	protein_coding	1.16152	2.23693	0.000207993	0.00170402	5.12167	3.96015	16.5689	13.6205	13.6778	32.8214	34.12	34.5288
ENSG00000167700.8_2	MFSD3	chr8:145734457-145736596	+	protein_coding	1.16148	2.23687	8.65982e-05	0.00121998	3.62897	2.46748	4.58967	4.7108	4.29999	10.4106	11.4619	12.3165
ENSG00000168159.11_2	RNF187	chr1:228674762-228683467	+	protein_coding	1.15632	2.22889	0.00017679	0.00159596	4.64347	3.48714	10.9785	10.4132	9.31316	22.1482	24.4513	25.4995
ENSG00000167962.13_3	ZNF598	chr16:2047655-2059824	-	protein_coding	1.15498	2.22682	0.000346368	0.00223809	3.89501	2.74003	6.48967	4.90832	5.73855	14.3907	13.5896	13.6638
ENSG00000113083.13_3	LOX	chr5:121398890-121414055	-	protein_coding	1.14953	2.21842	6.33279e-05	0.00108123	3.73919	2.58966	4.67914	4.83838	5.5784	12.2962	12.5417	12.2259
ENSG00000100814.17_2	CCNB1IP1	chr14:20779527-20801471	-	protein_coding	1.14921	2.21793	0.000255152	0.00189552	3.29549	2.14628	3.5252	3.59882	3.16869	8.17683	10.0079	8.36974
ENSG00000240230.5_3	COX19	chr7:938415-1015235	-	protein_coding	1.14916	2.21784	1.15887e-06	0.000479453	2.6489	1.49974	1.82971	1.90618	1.75003	5.21188	5.31701	5.28725
ENSG00000006327.13_2	TNFRSF12A	chr16:3068446-3072384	+	protein_coding	1.14484	2.21122	0.0171727	0.0352375	7.20453	6.05968	90.4743	45.721	68.4431	151.028	131.952	157.751
ENSG00000171206.13_2	TRIM8	chr10:104404253-104418164	+	protein_coding	1.14389	2.20977	0.000136865	0.00141925	4.79194	3.64805	12.2369	11.4658	10.9402	24.3764	28.7222	27.1868
ENSG00000139410.14_3	SDSL	chr12:113860042-113876081	+	protein_coding	1.14281	2.20811	0.000839283	0.00376195	2.82757	1.68476	2.76219	2.07392	1.87314	6.05391	6.55322	5.71413
ENSG00000051128.18_3	HOMER3	chr19:19040010-19052070	-	protein_coding	1.13481	2.1959	0.0067632	0.0169211	4.1033	2.96849	7.71659	7.90043	5.18095	13.3303	18.9495	16.7608
ENSG00000125734.15_4	GPR108	chr19:6729925-6737614	-	protein_coding	1.13474	2.1958	4.0037e-06	0.000560315	4.35649	3.22174	8.71632	8.2867	7.99827	19.4087	19.43	19.6165
ENSG00000169733.11_3	RFNG	chr17:80005778-80009707	-	protein_coding	1.13449	2.19541	0.000516351	0.00277286	3.54667	2.41218	4.79293	4.24241	3.96576	11.0996	11.7381	9.35349
ENSG00000064490.13_3	RFXANK	chr19:19303038-19312678	+	protein_coding	1.13269	2.19267	0.0012095	0.00479282	5.54395	4.41126	22.116	17.2263	21.8639	47.2638	49.3528	40.7867
ENSG00000180891.12_3	CUEDC1	chr17:55938604-56032684	-	protein_coding	1.13249	2.19237	0.000218912	0.00174856	4.47834	3.34585	9.95302	9.60737	8.04606	20.9048	20.91	22.076
ENSG00000163082.9_2	SGPP2	chr2:223289236-223425667	+	protein_coding	1.13038	2.18917	5.52554e-05	0.00102574	4.34762	3.21723	9.082	7.84441	8.0206	19.2822	18.8847	19.9244
ENSG00000005884.17_2	ITGA3	chr17:48133332-48167845	+	protein_coding	1.12949	2.18782	1.31315e-05	0.000745966	6.87658	5.74709	54.0751	53.7386	50.3914	111.798	118.522	119.344
ENSG00000123143.12_3	PKN1	chr19:14543865-14582679	+	protein_coding	1.12522	2.18134	6.15293e-05	0.00106554	5.42096	4.29574	19.8342	17.9588	18.1803	39.1103	43.1789	43.3755
ENSG00000196453.7_2	ZNF777	chr7:149128454-149158214	-	protein_coding	1.12216	2.17672	4.00072e-05	0.000937823	3.51135	2.38919	4.61461	3.98876	4.13268	10.1149	10.7922	10.3127
ENSG00000135631.16_3	RAB11FIP5	chr2:73300510-73383849	-	protein_coding	1.12044	2.17413	0.00432431	0.0120585	4.05915	2.93871	6.1437	7.07547	6.81324	17.639	18.2517	11.9088
ENSG00000108961.13_2	RANGRF	chr17:8191815-8193410	+	protein_coding	1.11974	2.17308	0.00283505	0.00882549	4.16988	3.05014	8.46653	5.54975	8.16509	16.4494	17.3434	17.2189
ENSG00000167566.16_2	NCKAP5L	chr12:50184929-50222533	-	protein_coding	1.11785	2.17023	0.000160225	0.00153884	3.08375	1.96591	3.25627	2.9183	2.5749	7.24908	7.29162	7.90966
ENSG00000186141.8_2	POLR3C	chr1:145592605-145611025	-	protein_coding	1.11624	2.16782	9.12587e-05	0.00123751	4.69126	3.57502	10.6391	10.1214	12.0762	25.1373	24.5676	24.8038
ENSG00000104825.16_2	NFKBIB	chr19:39390340-39399533	+	protein_coding	1.10941	2.15758	0.00153277	0.00563398	3.89024	2.78083	6.39723	5.97259	5.29324	11.4341	15.2274	15.1575
ENSG00000185519.8_2	FAM131C	chr1:16384264-16400127	-	protein_coding	1.10914	2.15717	0.000308113	0.00209956	2.69955	1.59042	2.18721	2.16439	1.70762	5.44497	5.0995	5.97309
ENSG00000116701.14_2	NCF2	chr1:183524698-183560011	-	protein_coding	1.10837	2.15602	0.00013095	0.00139277	2.91733	1.80896	2.24709	2.61562	2.66417	6.36678	7.11896	6.20825
ENSG00000108797.11_2	CNTNAP1	chr17:40834631-40851832	+	protein_coding	1.10759	2.15485	0.000128983	0.0013882	2.36187	1.25427	1.51404	1.20431	1.4495	4.0197	4.49741	3.92199
ENSG00000169228.13_3	RAB24	chr5:176728199-176730745	-	protein_coding	1.10632	2.15295	1.32916e-05	0.000745966	4.03221	2.92589	7.01385	6.39916	6.40149	15.7624	15.3131	15.0167
ENSG00000172164.13_3	SNTB1	chr8:121547985-121825513	-	protein_coding	1.10504	2.15104	0.000114498	0.00133511	3.70428	2.59924	4.7143	5.12359	5.35884	11.195	13.015	11.9574
ENSG00000140044.12_2	JDP2	chr14:75894419-75940814	+	protein_coding	1.10489	2.15082	0.00295444	0.00908816	3.25011	2.14523	4.31336	2.54917	3.59026	8.29623	8.65689	8.59402
ENSG00000150907.7_3	FOXO1	chr13:41044090-41240734	-	protein_coding	1.10249	2.14725	5.28918e-06	0.000634177	3.30375	2.20126	3.60558	3.44703	3.7488	8.65661	9.12665	8.84681
ENSG00000235109.7_3	ZSCAN31	chr6:28292470-28324048	-	protein_coding	1.10001	2.14357	0.0485496	0.0820077	4.18907	3.08906	3.96012	9.73558	10.5713	17.1243	16.5609	18.0679
ENSG00000170909.13_2	OSCAR	chr19:54597933-54606000	-	protein_coding	1.09875	2.14169	0.00111032	0.00452595	1.5171	0.418351	0.496675	0.365196	0.168116	1.70487	1.71285	2.19525
ENSG00000132394.10_2	EEFSEC	chr3:127872297-128127489	+	protein_coding	1.09841	2.14119	0.000334355	0.00219159	3.95401	2.85559	7.06124	6.25522	5.48343	14.3158	15.1715	14.029
ENSG00000243649.8_3	CFB	chr6:31913427-31919861	+	protein_coding	1.09495	2.13606	0.000659307	0.0032261	4.22697	3.13202	7.5551	7.90209	7.84669	19.5679	18.91	15.0353
ENSG00000172059.10_2	KLF11	chr2:10182976-10194963	+	protein_coding	1.09473	2.13574	1.6588e-05	0.000775876	4.16431	3.06958	7.56222	7.59807	7.03748	16.1676	17.4467	17.2022
ENSG00000142409.5_2	ZNF787	chr19:56598732-56632649	-	protein_coding	1.09213	2.13188	0.000242927	0.00184844	4.09879	3.00666	7.78576	6.97866	6.4058	15.1382	17.2631	16.0665
ENSG00000111671.9_3	SPSB2	chr12:6980099-6998522	-	protein_coding	1.09025	2.1291	0.00032972	0.00216964	3.45363	2.36338	4.68133	3.95776	3.83741	9.15863	9.98439	10.7849
ENSG00000181444.12_2	ZNF467	chr7:149461271-149470568	-	protein_coding	1.09011	2.1289	2.19459e-06	0.000499345	1.2732	0.183086	0.116557	0.17001	0.12014	1.37907	1.40474	1.46795
ENSG00000141582.14_3	CBX4	chr17:77806955-77813228	-	protein_coding	1.08829	2.12621	0.00153207	0.00563276	4.06546	2.97717	8.17	5.7946	6.8365	14.3721	16.9891	15.9721
ENSG00000166188.2_3	ZNF319	chr16:58028572-58034357	-	protein_coding	1.08771	2.12536	6.47886e-06	0.000638928	3.17181	2.0841	3.18927	3.36377	3.16997	8.31276	8.03084	7.70214
ENSG00000186832.8_3	KRT16	chr17:39766030-39772151	-	protein_coding	1.08623	2.12318	0.00110972	0.00452565	1.62828	0.542056	0.547717	0.322185	0.508487	1.67196	2.43911	2.21523
ENSG00000104980.7_3	TIMM44	chr19:7991603-8008805	-	protein_coding	1.08486	2.12117	7.93888e-06	0.000690003	4.07863	2.99377	6.72229	6.99683	7.1843	15.5547	15.5965	16.5564
ENSG00000100219.16_4	XBP1	chr22:29190543-29196585	-	protein_coding	1.08208	2.11708	0.00041805	0.0024741	5.35991	4.27783	19.8223	17.5976	17.8487	40.7447	35.7691	44.1226
ENSG00000105321.12_2	CCDC9	chr19:47759237-47775210	+	protein_coding	1.07966	2.11354	4.52206e-05	0.000982727	3.38578	2.30612	3.8376	4.29616	3.72106	9.08301	9.60054	9.6842
ENSG00000101849.15_4	TBL1X	chrX:9431335-9687783	+	protein_coding	1.07919	2.11286	1.27419e-05	0.000744472	3.6943	2.6151	5.35419	4.92193	5.11151	11.4649	12.0351	12.35
ENSG00000160999.10_1	SH2B2	chr7:101928382-101962178	+	protein_coding	1.0788	2.11228	0.00344427	0.0101725	2.14052	1.06172	1.30573	1.32474	0.696854	2.90568	3.78259	3.58906
ENSG00000160179.18_3	ABCG1	chr21:43619799-43717354	+	protein_coding	1.0782	2.11141	0.000114858	0.00133511	1.09892	0.02072	0.0107367	0	0.0329374	1.02242	1.05837	1.36066
ENSG00000151715.7_2	TMEM45B	chr11:129685714-129729898	+	protein_coding	1.07587	2.10799	5.82067e-06	0.000634177	3.84827	2.7724	5.73102	5.73597	6.03472	12.9837	13.8954	13.3436
ENSG00000188747.8_4	NOXA1	chr9:140317802-140328858	+	protein_coding	1.07435	2.10578	0.000285487	0.00202523	1.78768	0.713325	0.781831	0.674861	0.476901	2.55017	2.25534	2.56115
ENSG00000157823.16_3	AP3S2	chr15:90373831-90437870	-	protein_coding	1.07038	2.09998	0.0155878	0.0325595	3.36886	2.29848	2.45261	4.60274	5.1544	8.53097	9.81032	9.70053
ENSG00000105227.14_2	PRX	chr19:40899675-40919273	-	protein_coding	1.06717	2.09531	0.000371191	0.00233324	2.09059	1.02343	1.0347	0.935569	1.13274	2.77557	3.53629	3.51139
ENSG00000204052.4_2	LRRC73	chr6:43474707-43478424	-	protein_coding	1.06613	2.09381	0.000644633	0.00317917	2.03566	0.969529	1.14153	0.91879	0.827341	3.14843	3.52433	2.67239
ENSG00000072071.16_2	ADGRL1	chr19:14258555-14316999	-	protein_coding	1.06555	2.09297	0.000175801	0.0015951	3.88664	2.82109	6.83715	5.87906	5.5465	13.6632	14.1253	13.5898
ENSG00000130517.13_3	PGPEP1	chr19:18451397-18480760	+	protein_coding	1.06521	2.09248	0.0112009	0.0251103	1.78523	0.720015	1.13478	0.215209	0.722801	2.35526	2.38612	2.60407
ENSG00000088881.20_3	EBF4	chr20:2673524-2740754	+	protein_coding	1.05969	2.08448	0.000417865	0.00247395	3.5814	2.52171	4.81605	4.52742	4.89089	9.52131	11.98	11.5598
ENSG00000163347.5_2	CLDN1	chr3:190023490-190040264	-	protein_coding	1.05967	2.08446	8.29415e-07	0.000442793	6.90202	5.84234	55.4856	55.7555	57.9139	117.436	119.222	119.135
ENSG00000259207.7_3	ITGB3	chr17:45331212-45389182	+	protein_coding	1.05866	2.083	0.000235643	0.00182074	4.21687	3.15821	8.73137	8.09453	7.03886	17.5621	18.1952	17.0466
ENSG00000163661.3_2	PTX3	chr3:157154578-157161417	+	protein_coding	1.05587	2.07897	0.00252383	0.0080932	1.34449	0.288619	0.118904	0.397485	0.165491	1.661	1.85465	1.15575
ENSG00000170604.4_2	IRF2BP1	chr19:46386865-46389428	-	protein_coding	1.05474	2.07734	0.000874391	0.0038667	4.62192	3.56718	12.7174	10.2446	9.79607	21.9441	24.443	24.572
ENSG00000165030.3_2	NFIL3	chr9:94171327-94186144	-	protein_coding	1.05329	2.07526	0.000125411	0.0013726	4.77566	3.72237	11.8739	13.1576	11.6164	24.6269	26.8244	27.8222
ENSG00000095739.10_2	BAMBI	chr10:28966271-28971868	+	protein_coding	1.05151	2.0727	1.36212e-05	0.000747689	3.31745	2.26594	4.0317	3.69996	3.70477	8.65046	9.03406	9.23127
ENSG00000140830.8_2	TXNL4B	chr16:72078188-72128330	-	protein_coding	1.04972	2.07012	8.50837e-05	0.00121609	3.73215	2.68243	5.48798	5.15029	5.62939	11.3767	13.158	12.3925
ENSG00000178381.11_3	ZFAND2A	chr7:1191707-1200395	-	protein_coding	1.04911	2.06925	0.00134674	0.0051384	2.84524	1.79614	2.46422	2.83093	2.15619	5.80544	5.57742	7.29085
ENSG00000176490.4_3	DIRAS1	chr19:2714565-2721416	-	protein_coding	1.04907	2.0692	0.0163917	0.0339546	1.82946	0.780392	1.08108	0.220134	0.995573	2.33722	2.33592	3.03245
ENSG00000116254.17_2	CHD5	chr1:6161853-6240183	-	protein_coding	1.04857	2.06848	5.27122e-06	0.000634177	1.93211	0.883538	0.86807	0.878205	0.789693	2.69517	2.89181	2.86441
ENSG00000124074.11_2	ENKD1	chr16:67696848-67701168	-	protein_coding	1.04646	2.06545	2.52777e-05	0.000856146	4.09262	3.04617	7.01945	7.69881	7.07903	15.4182	16.1912	16.5944
ENSG00000135124.14_3	P2RX4	chr12:121647660-121671909	+	protein_coding	1.04632	2.06526	0.000169072	0.00157638	2.65834	1.61202	1.93451	2.2491	1.99569	5.82997	5.26284	4.88206
ENSG00000184216.13_3	IRAK1	chrX:153275951-153285431	-	protein_coding	1.04454	2.06271	0.0025904	0.00824688	5.28428	4.23974	19.2501	17.1205	17.3766	40.1458	43.9946	30.9662
ENSG00000123395.14_2	ATG101	chr12:52463030-52471278	+	protein_coding	1.0436	2.06136	0.000237951	0.00182793	4.67908	3.63548	11.9951	10.8412	11.4736	22.2211	26.6229	25.2105
ENSG00000168734.13_2	PKIG	chr20:43160426-43252888	+	protein_coding	1.04227	2.05946	5.30121e-05	0.00101508	4.92883	3.88656	14.5945	13.1754	13.6354	27.9453	29.6339	30.8707
ENSG00000198435.3_3	NRARP	chr9:140194934-140196703	-	protein_coding	1.04143	2.05826	0.00514698	0.0137436	2.88381	1.84238	2.98051	1.92026	2.96712	5.55734	7.59002	6.13867
ENSG00000142684.8_3	ZNF593	chr1:26496362-26497364	+	protein_coding	1.03876	2.05446	3.37111e-05	0.000895223	5.2926	4.25384	17.5615	18.9945	17.71	36.8872	37.5169	40.2619
ENSG00000111725.10_3	PRKAB1	chr12:120105558-120119435	+	protein_coding	1.03652	2.05127	0.00386073	0.0110586	3.29248	2.25597	3.80405	4.25857	3.31384	10.1139	9.63946	6.95464
ENSG00000116032.5_2	GRIN3B	chr19:1000418-1009731	+	protein_coding	1.03584	2.05031	0.000386594	0.00237251	2.13423	1.09838	1.31545	1.11295	1.0064	3.6421	2.97342	3.5869
ENSG00000099622.13_3	CIRBP	chr19:1259383-1274879	+	protein_coding	1.03461	2.04856	0.00638051	0.016186	4.19728	3.16267	8.58694	6.99543	8.3682	15.1243	15.2657	22.538
ENSG00000105289.14_3	TJP3	chr19:3708107-3750811	+	protein_coding	1.03373	2.04731	8.95818e-05	0.0012343	2.3519	1.31817	1.57097	1.63005	1.2928	4.07754	4.24537	3.99514
ENSG00000105327.17_3	BBC3	chr19:47724079-47736023	-	protein_coding	1.03208	2.04496	0.000433074	0.00251684	1.77124	0.739162	0.810509	0.54007	0.667971	2.18099	2.74006	2.34308
ENSG00000170412.16_3	GPRC5C	chr17:72420990-72447792	+	protein_coding	1.03157	2.04425	0.0110431	0.0248249	4.12862	3.09704	7.17862	10.3199	5.76686	15.0559	16.2205	18.3567
ENSG00000148426.12_3	PROSER2	chr10:11865338-11914276	+	protein_coding	1.0308	2.04316	0.000916759	0.00397548	3.83812	2.80732	7.21192	5.5766	5.35067	13.0177	13.4082	13.4838
ENSG00000005339.14_3	CREBBP	chr16:3775055-3930727	-	protein_coding	1.03013	2.04221	1.65747e-05	0.000775876	3.97244	2.94231	6.62918	6.73135	6.69907	13.9919	14.5813	15.5582
ENSG00000166016.5_3	ABTB2	chr11:34172535-34379555	-	protein_coding	1.02797	2.03915	0.00201912	0.00688396	2.79674	1.76877	2.84974	2.22016	2.1919	5.00762	6.09549	6.87083
ENSG00000148291.9_2	SURF2	chr9:136223428-136228045	+	protein_coding	1.02761	2.03864	9.09579e-05	0.00123751	5.04648	4.01887	15.9303	15.2788	14.4566	31.0893	30.6742	34.5105
ENSG00000055483.19_4	USP36	chr17:76783463-76837523	-	protein_coding	1.02664	2.03727	0.000111459	0.00132944	3.66117	2.63453	5.41739	5.39511	4.83464	10.8965	12.4416	11.662
ENSG00000198933.9_3	TBKBP1	chr17:45771447-45789416	+	protein_coding	1.02634	2.03685	0.000530927	0.00282417	2.50808	1.48174	1.73636	2.0315	1.62613	4.08982	5.01564	5.01227
ENSG00000120942.13_3	UBIAD1	chr1:11333263-11356106	+	protein_coding	1.02629	2.03677	5.61781e-06	0.000634177	3.0117	1.98541	3.10845	2.81348	2.96282	7.03796	7.14997	7.00811
ENSG00000196497.16_3	IPO4	chr14:24649425-24658170	-	protein_coding	1.02204	2.03079	0.00476089	0.0129905	3.06595	2.04391	3.31264	3.38851	2.70485	6.20062	6.81266	9.43898
ENSG00000105514.7_3	RAB3D	chr19:11432722-11456946	-	protein_coding	1.01991	2.02779	1.20972e-05	0.000731311	5.56657	4.54666	22.6066	21.8262	22.6908	44.2118	47.1634	47.8816
ENSG00000133316.15_3	WDR74	chr11:62599814-62609281	-	protein_coding	1.01898	2.02648	0.000566703	0.00294018	4.532	3.51302	11.1229	9.93879	10.22	20.494	25.2627	20.9353
ENSG00000138617.14_2	PARP16	chr15:65526798-65592956	-	protein_coding	1.01696	2.02365	0.000241981	0.00184368	3.92251	2.90555	7.17921	5.77768	6.58893	13.7759	14.1372	14.5878
ENSG00000181218.5_2	HIST3H2A	chr1:228644680-228645574	-	protein_coding	1.01696	2.02365	0.00155482	0.0056907	4.16613	3.14917	9.01855	7.66793	7.04016	14.7619	17.9308	18.3916
ENSG00000137309.19_2	HMGA1	chr6:34204650-34214008	+	protein_coding	1.01609	2.02244	2.02178e-05	0.000798309	7.8245	6.80841	109.233	111.25	112.791	212.975	232.355	232.265
ENSG00000100139.13_3	MICALL1	chr22:38301664-38338829	+	protein_coding	1.01478	2.02059	0.00218005	0.00729383	4.20472	3.18994	9.59153	6.6073	8.4322	16.6351	17.4337	18.2862
ENSG00000134686.18_3	PHC2	chr1:33789224-33896653	-	protein_coding	1.0143	2.01992	1.05741e-05	0.000714385	5.48483	4.47053	22.2302	20.5937	20.7226	42.8729	44.0592	44.4269
ENSG00000187244.10_2	BCAM	chr19:45312316-45324677	+	protein_coding	1.01308	2.01822	1.79534e-06	0.000481574	5.22115	4.20807	17.9786	17.5087	16.9731	35.9654	36.3714	36.5695
ENSG00000064489.22_3	BORCS8-MEF2B	chr19:19256376-19302967	-	protein_coding	1.01136	2.01581	0.00737512	0.0180639	3.99378	2.98242	6.60175	6.18786	8.03404	13.3128	19.3007	12.9158
ENSG00000145002.12_2	FAM86B2	chr8:12283123-12293852	-	protein_coding	1.00872	2.01213	0.00135557	0.00516155	1.14835	0.139627	0.0231006	0.176453	0.110715	0.956041	1.17623	1.55848
ENSG00000168256.17_3	NKIRAS2	chr17:40163400-40177662	+	protein_coding	1.00823	2.01144	0.000768187	0.00355123	4.2966	3.28837	8.13781	10.1388	8.16261	17.2496	19.6997	19.0909
ENSG00000176946.11_2	THAP4	chr2:242523820-242576864	-	protein_coding	1.00573	2.00796	0.000119899	0.00134806	4.88484	3.87911	14.6524	13.8452	12.7093	27.0019	29.4227	29.2735
ENSG00000116661.10_3	FBXO2	chr1:11697075-11715842	-	protein_coding	1.00508	2.00706	0.000641545	0.0031703	2.76625	1.76116	2.71208	2.17651	2.30308	5.14034	6.40663	5.92397
ENSG00000189339.11_2	SLC35E2B	chr1:1590990-1624167	-	protein_coding	1.00359	2.00498	0.00219044	0.00730791	3.23963	2.23605	4.63878	3.23789	3.37537	9.23977	7.93356	8.21221
ENSG00000130066.16_2	SAT1	chrX:23801290-23804343	+	protein_coding	1.00294	2.00408	3.61066e-05	0.00091357	5.60187	4.59893	23.0641	23.9929	22.6625	44.9445	50.0521	47.8366
ENSG00000185818.7_2	NAT8L	chr4:2061239-2070816	+	protein_coding	1.00292	2.00406	5.2486e-05	0.00101508	2.71991	1.71699	2.41542	2.39323	2.06574	5.5992	5.75421	5.41587
ENSG00000168298.6_2	HIST1H1E	chr6:26156582-26157335	+	protein_coding	1.00058	2.0008	0.0253534	0.0480265	2.48943	1.48885	1.27053	1.85143	2.41485	5.78015	3.08024	5.40105
ENSG00000156860.15_4	FBRS	chr16:30669752-30682135	+	protein_coding	0.997959	1.99717	0.00559487	0.0146567	3.57986	2.5819	4.49348	4.14076	6.59998	10.0423	11.6359	11.2538
ENSG00000132326.11_3	PER2	chr2:239152679-239198743	-	protein_coding	0.997947	1.99716	0.00039965	0.00241695	2.93031	1.93236	2.58318	3.15901	2.73107	5.9759	7.08353	6.85466
ENSG00000140577.15_3	CRTC3	chr15:91073157-91188577	+	protein_coding	0.997321	1.99629	0.000105214	0.00129691	3.59985	2.60253	4.96768	5.47485	4.7981	10.4672	11.197	11.7433
ENSG00000128298.16_2	BAIAP2L2	chr22:38480896-38506677	-	protein_coding	0.994672	1.99263	0.00185418	0.00646687	2.96838	1.9737	2.64841	2.59456	3.62045	6.77179	6.23489	7.52625
ENSG00000130725.7_2	UBE2M	chr19:59067079-59070327	-	protein_coding	0.994606	1.99254	0.0003968	0.00240912	6.11678	5.12218	38.0719	31.5808	32.1864	67.5965	65.8868	71.8388
ENSG00000101224.17_3	CDC25B	chr20:3767419-3786768	+	protein_coding	0.99394	1.99162	3.81095e-06	0.000552635	7.98285	6.98891	126.481	123.888	127.72	243.476	257.597	255.077
ENSG00000187486.5_2	KCNJ11	chr11:17407406-17410878	-	protein_coding	0.988647	1.98432	0.000932972	0.00402123	1.30659	0.317938	0.349438	0.28673	0.115544	1.22383	1.62022	1.59732
ENSG00000160191.17_2	PDE9A	chr21:44073746-44195619	+	protein_coding	0.988528	1.98416	5.82826e-05	0.00104436	2.71091	1.72238	2.44901	2.19206	2.26364	5.17712	5.85948	5.624
ENSG00000133639.4_3	BTG1	chr12:92534054-92539673	-	protein_coding	0.987982	1.98341	0.00156486	0.00571529	4.45401	3.46603	9.96601	9.66296	10.5401	21.7554	17.5863	23.8941
ENSG00000164610.8_4	RP9	chr7:33134409-33149013	-	protein_coding	0.982308	1.97562	7.91146e-05	0.00117384	3.42482	2.44252	4.23564	4.49105	4.5871	9.53413	9.20331	10.5235
ENSG00000103126.14_2	AXIN1	chr16:337440-402673	-	protein_coding	0.981479	1.97449	3.2476e-05	0.0008852	3.61277	2.63129	5.3344	5.18012	5.07563	10.5141	11.5123	11.7084
ENSG00000137764.19_3	MAP2K5	chr15:67835047-68099461	+	protein_coding	0.979155	1.97131	4.28397e-05	0.000961223	3.00229	2.02314	3.04295	2.89196	3.26783	6.93142	7.37185	6.74759
ENSG00000186007.9_3	LEMD1	chr1:205350506-205426219	-	protein_coding	0.9789	1.97096	0.00139023	0.0052535	1.4276	0.448702	0.567829	0.332881	0.216544	1.77072	1.46993	1.8443
ENSG00000267673.6_3	FDX2	chr19:10420721-10426691	-	protein_coding	0.978718	1.97071	0.00933105	0.021663	3.74338	2.76466	6.01439	4.35669	7.35316	11.5997	14.2364	11.5131
ENSG00000104976.11_2	SNAPC2	chr19:7985201-7988135	+	protein_coding	0.976427	1.96759	4.73041e-05	0.000990378	4.58789	3.61147	11.3339	10.4531	11.9258	22.9739	22.7763	23.4004
ENSG00000145911.5_2	N4BP3	chr5:177540444-177553088	+	protein_coding	0.976306	1.96742	0.000168367	0.00157312	2.46728	1.49097	2.05375	1.81062	1.58728	4.61254	4.38399	4.59641
ENSG00000198816.6_3	ZNF358	chr19:7580178-7585912	+	protein_coding	0.975471	1.96628	0.0121001	0.0267122	5.38347	4.40799	24.4444	21.8473	15.4584	35.5104	47.6246	39.9714
ENSG00000184489.11_4	PTP4A3	chr8:142402093-142442554	+	protein_coding	0.974811	1.96538	0.00053841	0.00284688	1.25643	0.281617	0.148487	0.317867	0.186665	1.65204	1.25142	1.28366
ENSG00000082641.15_3	NFE2L1	chr17:46125691-46138849	+	protein_coding	0.974633	1.96514	0.0249548	0.0473816	5.88319	4.90855	20.1256	30.2799	40.0007	56.5412	59.7957	57.7754
ENSG00000178093.13_3	TSSK6	chr19:19623227-19626494	-	protein_coding	0.974243	1.96461	0.000400372	0.00241777	2.06341	1.08917	1.03338	1.06942	1.2885	3.57042	3.15125	2.84869
ENSG00000167157.10_2	PRRX2	chr9:132427920-132484953	+	protein_coding	0.972076	1.96166	0.000921669	0.00398843	3.62986	2.65778	6.1718	4.99597	4.84423	10.4807	12.248	11.473
ENSG00000163814.7_3	CDCP1	chr3:45123770-45187914	-	protein_coding	0.971891	1.96141	7.1018e-05	0.00112212	4.66038	3.68849	12.921	11.4488	11.3663	23.782	24.6	24.4898
ENSG00000103152.11_3	MPG	chr16:127006-135852	+	protein_coding	0.971329	1.96065	3.64447e-05	0.00091357	6.5227	5.55137	47.0592	46.0714	44.5881	85.6227	93.5057	93.9498
ENSG00000118508.4_2	RAB32	chr6:146864829-146876101	+	protein_coding	0.970388	1.95937	0.000597793	0.00303109	5.3524	4.38201	20.236	17.5535	22.0067	37.7548	41.3773	40.5185
ENSG00000171823.6_2	FBXL14	chr12:1675159-1703331	-	protein_coding	0.968894	1.95734	2.6467e-05	0.000856146	2.40641	1.43752	1.74405	1.80924	1.57766	4.47214	4.27847	4.15868
ENSG00000132563.15_3	REEP2	chr5:137774706-137782658	+	protein_coding	0.966415	1.95398	0.00774624	0.0187709	2.70604	1.73962	2.02295	1.91713	3.22328	5.44441	4.85601	6.36227
ENSG00000117984.13_3	CTSD	chr11:1773982-1785803	-	protein_coding	0.966003	1.95342	0.000920704	0.00398723	6.79789	5.83189	63.8257	49.258	55.7243	111.013	106.225	113.695
ENSG00000125733.17_2	TRIP10	chr19:6737936-6751537	+	protein_coding	0.963432	1.94994	1.4317e-05	0.000755289	5.2364	4.27297	18.8528	17.7683	18.3923	35.3245	36.8027	38.014
ENSG00000130758.7_3	MAP3K10	chr19:40697651-40721482	+	protein_coding	0.963362	1.94985	0.00017449	0.00159093	2.52965	1.56629	2.05796	1.93185	1.89684	4.44039	5.33103	4.5898
ENSG00000108840.15_4	HDAC5	chr17:42154114-42201070	-	protein_coding	0.961451	1.94727	0.000180599	0.00161386	2.51279	1.55134	2.18358	1.83551	1.78902	4.42202	4.75879	4.95365
ENSG00000125875.13_2	TBC1D20	chr20:416124-443197	-	protein_coding	0.961301	1.94707	0.0255964	0.0483791	3.94674	2.98543	5.69034	6.07561	9.4931	12.2602	18.9637	12.8505
ENSG00000121653.11_2	MAPK8IP1	chr11:45907202-45928016	+	protein_coding	0.958632	1.94347	8.77217e-06	0.000690083	4.46834	3.50971	10.84	9.98869	10.3575	20.8022	21.1708	21.4404
ENSG00000161011.19_3	SQSTM1	chr5:179233398-179265078	+	protein_coding	0.958035	1.94266	0.0140863	0.0301597	5.88565	4.92762	30.7422	28.0322	29.5889	62.7419	42.7037	73.1872
ENSG00000125457.13_3	MIF4GD	chr17:73262309-73267308	-	protein_coding	0.956707	1.94087	0.0165047	0.0341247	3.80068	2.84397	5.21052	5.48123	8.19547	15.8207	10.439	13.0643
ENSG00000135144.7_2	DTX1	chr12:113494514-113535833	+	protein_coding	0.954827	1.93835	5.69577e-05	0.00103577	1.86586	0.911032	0.892281	0.950533	0.801378	2.50058	2.85335	2.58972
ENSG00000134508.12_3	CABLES1	chr18:20714528-20840431	+	protein_coding	0.954266	1.93759	0.00741352	0.0181464	2.14909	1.19482	1.56685	0.887873	1.47548	3.87893	2.70934	3.82169
ENSG00000154319.14_3	FAM167A	chr8:11278972-11332224	-	protein_coding	0.953924	1.93713	0.000399333	0.00241645	4.54739	3.59347	12.5559	10.3955	10.3859	21.5911	22.7027	22.8764
ENSG00000104872.10_3	PIH1D1	chr19:49949555-49956754	-	protein_coding	0.952846	1.93569	0.000123802	0.00136887	3.95973	3.00689	7.42104	6.89819	6.80899	14.5482	15.6303	13.5685
ENSG00000092607.13_2	TBX15	chr1:119425669-119532179	-	protein_coding	0.952572	1.93532	0.000490924	0.00269139	3.91941	2.96684	6.28886	7.64362	6.58521	13.7875	15.2852	13.3845
ENSG00000141867.17_4	BRD4	chr19:15346330-15443356	-	protein_coding	0.949584	1.93132	2.69401e-06	0.00052397	4.35327	3.40369	9.69925	9.43087	9.62092	18.8645	19.9324	19.5352
ENSG00000006652.13_3	IFRD1	chr7:112063023-112121072	+	protein_coding	0.949005	1.93054	0.00344173	0.0101689	2.53982	1.59082	2.1474	2.14825	1.75822	5.97459	4.61696	4.01958
ENSG00000173621.8_3	LRFN4	chr11:66624118-66627946	+	protein_coding	0.948655	1.93007	0.00231147	0.00760759	3.34374	2.39508	5.00804	3.50743	4.37417	8.26744	9.60387	9.64807
ENSG00000131188.11_2	PRR7	chr5:176873446-176883287	+	protein_coding	0.948567	1.92995	0.00176255	0.00623965	3.33053	2.38197	3.93896	4.39163	4.31832	7.9467	10.8485	8.6038
ENSG00000223802.7_3	CERS1	chr19:18979354-19007536	-	protein_coding	0.948095	1.92932	0.00181858	0.00638587	2.31982	1.37172	1.32629	1.67587	1.78394	4.19779	3.35048	4.50361
ENSG00000253368.3_3	TRNP1	chr1:27320198-27327389	+	protein_coding	0.948031	1.92924	1.7491e-05	0.000782648	5.29882	4.35079	19.7092	19.9193	18.6084	37.0933	38.4476	39.5919
ENSG00000123989.13_2	CHPF	chr2:220403669-220408509	-	protein_coding	0.946545	1.92725	0.000932241	0.0040192	4.42069	3.47415	10.8183	10.7863	8.85216	18.7032	20.7461	21.9279
ENSG00000091490.10_3	SEL1L3	chr4:25749049-25865382	-	protein_coding	0.945436	1.92577	0.000182547	0.00161621	2.84906	1.90362	2.80479	2.41733	3.02832	6.34077	6.15253	6.12447
ENSG00000111676.14_2	ATN1	chr12:7033626-7051484	+	protein_coding	0.944607	1.92466	0.000343548	0.00222731	4.77535	3.83075	14.3634	11.9952	13.4292	24.7541	27.2399	27.24
ENSG00000162191.13_2	UBXN1	chr11:62443970-62446589	-	protein_coding	0.943304	1.92293	0.00410751	0.0116087	4.83402	3.89071	16.2093	11.8985	13.7015	23.6587	29.5993	29.7518
ENSG00000119669.4_2	IRF2BPL	chr14:77490886-77495042	-	protein_coding	0.941593	1.92065	3.97312e-05	0.000937823	5.44698	4.50538	23.2045	20.7669	21.2369	42.0002	42.7936	43.0788
ENSG00000132846.5_4	ZBED3	chr5:76367897-76383148	-	protein_coding	0.941465	1.92048	6.05405e-05	0.00106494	2.4304	1.48894	1.6837	1.85651	1.88454	4.08935	4.60067	4.49505
ENSG00000149798.4_2	CDC42EP2	chr11:65082289-65089900	+	protein_coding	0.941438	1.92044	0.000298499	0.00206261	3.6425	2.70106	5.2347	5.79525	5.49056	10.3355	11.8696	12.3506
ENSG00000167657.13_3	DAPK3	chr19:3958451-3971121	-	protein_coding	0.939094	1.91732	0.0151569	0.0318527	4.15891	3.21981	8.89432	8.24622	7.8396	12.0703	20.1174	19.6511
ENSG00000138759.18_3	FRAS1	chr4:78978724-79465423	+	protein_coding	0.937525	1.91524	2.0272e-07	0.000349694	3.62498	2.68745	5.52107	5.40449	5.40037	11.1901	11.3686	11.4553
ENSG00000107338.9_3	SHB	chr9:37919131-38069208	-	protein_coding	0.936859	1.91436	1.35928e-05	0.000747689	5.14556	4.2087	18.1335	17.1188	17.2351	33.1338	34.8299	35.2636
ENSG00000136158.11_3	SPRY2	chr13:80910111-80915086	-	protein_coding	0.936705	1.91415	1.85217e-05	0.000783476	3.33235	2.39565	4.52605	4.03456	4.23729	9.06901	9.14512	9.00388
ENSG00000129911.8_2	KLF16	chr19:1852398-1863567	-	protein_coding	0.935926	1.91312	0.000731429	0.00345138	4.31105	3.37513	9.85699	9.34391	8.94603	19.0173	16.6764	21.104
ENSG00000259529.1_4	AL136295.5	chr14:24620427-24636611	+	protein_coding	0.934906	1.91177	0.00395159	0.0112523	1.96395	1.02905	1.05245	1.3854	0.735756	2.80558	3.35615	2.58182
ENSG00000204498.10_2	NFKBIL1	chr6:31514647-31526606	+	protein_coding	0.933572	1.91	0.0008245	0.00371505	4.01634	3.08277	7.7418	7.3843	7.29753	13.7216	14.5276	17.5378
ENSG00000185033.14_3	SEMA4B	chr15:90703836-90772911	+	protein_coding	0.932866	1.90906	0.000134978	0.00140548	4.78042	3.84755	12.7781	13.8232	13.6068	28.319	24.6268	26.6251
ENSG00000163517.14_3	HDAC11	chr3:13521224-13547924	+	protein_coding	0.932586	1.90869	8.25477e-05	0.00119752	3.92747	2.99488	7.43635	7.06656	6.44401	13.8481	14.1659	14.643
ENSG00000174282.11_2	ZBTB4	chr17:7362685-7387582	-	protein_coding	0.932404	1.90845	3.20309e-05	0.000880821	4.64848	3.71608	12.139	11.9875	12.3004	22.6062	24.9788	24.7249
ENSG00000100418.7_2	DESI1	chr22:41994032-42017100	-	protein_coding	0.928842	1.90375	1.94687e-05	0.000798309	3.8998	2.97095	7.14339	6.61266	6.77492	13.3794	14.1408	14.2749
ENSG00000160007.18_3	ARHGAP35	chr19:47421933-47508334	+	protein_coding	0.928012	1.90265	0.00742068	0.0181611	4.84678	3.91877	16.7302	10.8811	15.4222	25.7526	29.3227	28.3728
ENSG00000104907.12_2	TRMT1	chr19:13215716-13228381	-	protein_coding	0.927635	1.90216	0.000327488	0.00216169	3.65715	2.72952	5.13509	6.07378	5.72246	12.5206	10.8935	11.4863
ENSG00000113013.12_3	HSPA9	chr5:137890571-137911133	-	protein_coding	0.926702	1.90093	2.93159e-05	0.000871349	7.31275	6.38605	84.9487	81.8256	81.1813	149.692	161.407	163.202
ENSG00000177732.8_3	SOX12	chr20:306239-310868	+	protein_coding	0.926116	1.90015	0.000243712	0.00185046	5.07807	4.15195	18.3919	16.4789	15.575	31.2934	33.9845	33.1165
ENSG00000165006.13_3	UBAP1	chr9:34179003-34252521	+	protein_coding	0.926109	1.90014	0.000605093	0.00305049	6.74839	5.82228	59.6287	49.2867	58.4168	101.367	106.746	111.679
ENSG00000144233.9_2	AMMECR1L	chr2:128619204-128643496	-	protein_coding	0.923909	1.89725	1.98127e-05	0.000798309	4.49006	3.56615	10.2339	11.0606	11.2645	21.2802	21.4601	21.6774
ENSG00000141968.7_2	VAV1	chr19:6772725-6857377	+	protein_coding	0.920613	1.89292	0.00014605	0.00146573	2.46935	1.54873	2.00342	1.76702	2.01312	4.28693	4.40918	4.93891
ENSG00000167671.11_2	UBXN6	chr19:4444996-4457819	-	protein_coding	0.920486	1.89275	0.000197481	0.00166073	4.99415	4.07367	16.5421	15.1753	15.825	28.3812	32.971	31.4334
ENSG00000132510.10_2	KDM6B	chr17:7743222-7758114	+	protein_coding	0.919679	1.89169	0.00389376	0.0111285	2.29376	1.37409	1.81474	1.73554	1.26173	4.13932	3.18622	4.47959
ENSG00000171703.16_3	TCEA2	chr20:62681189-62703700	+	protein_coding	0.918723	1.89044	0.000751158	0.00350706	3.73866	2.81994	7.08014	5.46256	5.74267	12.253	12.3305	12.4643
ENSG00000068971.13_3	PPP2R5B	chr11:64685025-64701945	+	protein_coding	0.918676	1.89038	0.000975984	0.00414205	2.88427	1.9656	2.85839	2.71058	3.16163	6.25559	7.33175	5.6581
ENSG00000186907.7_3	RTN4RL2	chr11:57228022-57245007	+	protein_coding	0.917189	1.88843	0.000397959	0.00241161	2.87253	1.95534	2.82208	3.2585	2.58335	6.73902	6.01076	6.23934
ENSG00000157778.8_2	PSMG3	chr7:1606966-1610641	-	protein_coding	0.915025	1.8856	0.00226218	0.00748676	3.97294	3.05792	8.21349	7.8739	6.06378	13.5634	15.1306	15.4821
ENSG00000107404.19_3	DVL1	chr1:1270656-1284730	-	protein_coding	0.914989	1.88556	0.0348704	0.0622389	4.8464	3.93141	13.3356	11.4878	18.8386	30.5891	20.5153	34.0306
ENSG00000080561.13_3	MID2	chrX:107068985-107170423	+	protein_coding	0.913725	1.8839	1.30271e-05	0.000745966	3.25688	2.34316	4.11796	4.1014	4.00373	8.67355	8.88109	8.1383
ENSG00000185909.14_2	KLHDC8B	chr3:49209044-49213919	+	protein_coding	0.913374	1.88345	0.00273544	0.00858679	3.83341	2.92004	7.79493	6.1262	5.91778	11.713	13.7097	14.4904
ENSG00000184939.15_2	ZFP90	chr16:68563993-68609975	+	protein_coding	0.913289	1.88333	0.000990213	0.00417952	4.21568	3.30239	9.84794	9.32199	7.57525	17.5628	18.1154	17.0765
ENSG00000107815.7_3	TWNK	chr10:102747124-102754158	+	protein_coding	0.912556	1.88238	0.000128985	0.0013882	2.76468	1.85213	2.66507	2.80163	2.37741	5.52478	6.12688	5.7498
ENSG00000106070.17_3	GRB10	chr7:50657760-50861159	-	protein_coding	0.91193	1.88156	3.62777e-05	0.00091357	1.83415	0.922223	0.884998	0.845286	0.956482	2.39426	2.71566	2.59439
ENSG00000168488.18_3	ATXN2L	chr16:28834356-28848558	+	protein_coding	0.909651	1.87859	2.60305e-05	0.000856146	4.5592	3.64954	11.6147	11.4735	11.5604	21.4662	23.8106	22.5069
ENSG00000157693.14_2	TMEM268	chr9:117373486-117408702	+	protein_coding	0.906516	1.87451	0.00301198	0.00921934	3.13817	2.23166	4.03285	3.88039	3.21811	6.52923	8.88531	8.16878
ENSG00000075413.17_4	MARK3	chr14:103851729-103970168	+	protein_coding	0.906405	1.87437	0.000783222	0.00359118	4.28102	3.37461	10.2855	8.1285	9.83067	17.6298	18.7218	18.998
ENSG00000125821.11_3	DTD1	chr20:18548097-18744561	+	protein_coding	0.905072	1.87264	0.000161388	0.00154199	5.63466	4.72959	26.7794	24.7271	25.1295	45.0838	49.637	51.552
ENSG00000174672.15_2	BRSK2	chr11:1411129-1483919	+	protein_coding	0.905048	1.87261	6.62087e-05	0.00109498	2.62604	1.72099	2.23221	2.40523	2.25511	4.82162	5.20506	5.51269
ENSG00000132613.14_2	MTSS1L	chr16:70695107-70719969	-	protein_coding	0.904733	1.8722	4.35342e-05	0.000968509	5.40601	4.50127	22.5563	21.912	20.5222	40.187	41.1333	42.9264
ENSG00000133315.10_3	MACROD1	chr11:63766030-63933578	-	protein_coding	0.902652	1.8695	9.01519e-05	0.00123491	3.14755	2.2449	3.88039	3.58419	3.76024	7.37123	8.43712	7.80833
ENSG00000204592.8_2	HLA-E	chr6:30457244-30461982	+	protein_coding	0.902393	1.86916	6.90455e-06	0.000676413	7.36683	6.46444	86.892	89.5079	85.5628	158.983	167.387	165.927
ENSG00000160256.12_2	FAM207A	chr21:46359925-46396904	+	protein_coding	0.901118	1.86751	0.00375616	0.0108312	5.77482	4.8737	33.126	23.3521	29.3227	50.6389	55.743	55.0133
ENSG00000160741.16_2	CRTC2	chr1:153920145-153931101	-	protein_coding	0.900136	1.86624	2.97873e-05	0.000875079	3.64681	2.74667	5.82524	5.6995	5.61196	10.8514	11.9859	11.7689
ENSG00000171621.13_2	SPSB1	chr1:9352939-9429591	+	protein_coding	0.899683	1.86566	4.58758e-06	0.000612284	4.3879	3.48822	10.2674	9.88961	10.517	19.8369	20.2914	19.6839
ENSG00000122386.10_2	ZNF205	chr16:3162561-3170518	+	protein_coding	0.899633	1.86559	0.0338348	0.0607269	3.31255	2.41291	4.20095	5.43354	3.51383	6.48259	8.80715	12.3639
ENSG00000132003.9_3	ZSWIM4	chr19:13906274-13943044	+	protein_coding	0.897953	1.86342	2.6873e-05	0.000862788	1.91692	1.01896	0.999417	1.13708	0.947571	2.72148	2.82343	2.78426
ENSG00000107140.15_2	TESK1	chr9:35605302-35610038	+	protein_coding	0.896176	1.86113	0.0010065	0.00422522	4.78083	3.88466	16.0138	12.4357	13.0972	26.7856	26.4371	26.2499
ENSG00000143575.14_3	HAX1	chr1:154244987-154248351	+	protein_coding	0.89574	1.86056	0.0002681	0.00195345	5.00565	4.10991	17.6889	16.4343	14.7993	30.6813	32.1776	30.5434
ENSG00000148334.14_3	PTGES2	chr9:130882972-130890741	-	protein_coding	0.894979	1.85958	0.000376146	0.00234406	3.97625	3.08127	8.12986	7.52722	6.78742	14.0124	14.534	15.7178
ENSG00000100867.14_3	DHRS2	chr14:24099324-24114848	+	protein_coding	0.894673	1.85919	3.81872e-06	0.000552635	6.85611	5.96144	62.2662	62.0842	59.6208	113.814	113.398	117.378
ENSG00000120889.12_2	TNFRSF10B	chr8:22877646-22926692	-	protein_coding	0.894642	1.85915	1.21464e-06	0.000479453	5.12063	4.22599	17.8733	17.6324	17.6351	33.0224	33.8466	34.5193
ENSG00000232388.4_4	SMIM26	chr20:18547991-18550207	+	protein_coding	0.894281	1.85868	2.9316e-05	0.000871349	5.66859	4.7743	25.6541	26.0131	27.4635	51.2395	47.7664	50.6562
ENSG00000179604.9_2	CDC42EP4	chr17:71279763-71308314	-	protein_coding	0.893648	1.85787	0.00103536	0.00429975	5.52976	4.63612	26.6093	23.5818	21.6549	45.4831	48.7348	41.65
ENSG00000179364.13_3	PACS2	chr14:105766900-105864484	+	protein_coding	0.893265	1.85737	2.62661e-05	0.000856146	2.90325	2.00998	3.10007	3.11739	2.87064	6.20348	6.52847	6.72051
ENSG00000096080.11_3	MRPS18A	chr6:43639040-43655528	-	protein_coding	0.890553	1.85389	0.00026049	0.0019186	5.98293	5.09238	35.5012	31.4989	32.4734	57.7754	64.9363	64.2839
ENSG00000141448.8_2	GATA6	chr18:19749404-19782491	+	protein_coding	0.890268	1.85352	0.000562054	0.0029279	2.65878	1.76851	2.29253	2.21821	2.73231	4.98958	5.84668	5.14097
ENSG00000184922.13_3	FMNL1	chr17:43298811-43324687	+	protein_coding	0.889891	1.85304	1.0579e-05	0.000714385	2.40099	1.5111	1.89316	1.78386	1.87503	4.08454	4.40049	4.36571
ENSG00000184232.8_3	OAF	chr11:120081475-120101041	+	protein_coding	0.889091	1.85201	0.000709955	0.00339349	5.02783	4.13874	18.5033	16.3371	15.1649	29.4886	32.0598	33.4467
ENSG00000197081.12_3	IGF2R	chr6:160390131-160534539	+	protein_coding	0.888654	1.85145	4.15894e-07	0.000357715	4.83673	3.94808	14.7373	14.3429	14.2277	27.5784	27.6195	27.5302
ENSG00000178343.4_2	SHISA3	chr4:42399856-42404504	+	protein_coding	0.887792	1.85034	0.000111246	0.00132833	1.05287	0.16508	0.116251	0.078696	0.170634	0.946686	1.10915	1.17488
ENSG00000142694.6_2	EVA1B	chr1:36787632-36789755	-	protein_coding	0.88767	1.85019	0.000705432	0.00338161	4.32373	3.43606	10.5967	9.28493	9.62999	17.2873	18.8844	21.0828
ENSG00000033327.12_3	GAB2	chr11:77926343-78129394	-	protein_coding	0.886461	1.84864	6.11115e-05	0.00106494	2.8982	2.01174	3.12345	3.09818	2.88088	6.65055	6.69878	6.0343
ENSG00000102572.14_3	STK24	chr13:99097439-99230194	-	protein_coding	0.886445	1.84862	0.0376036	0.0662545	4.1194	3.23296	10.1009	6.36819	9.16098	20.815	17.735	11.8465
ENSG00000177303.9_3	CASKIN2	chr17:73496342-73511664	-	protein_coding	0.885442	1.84733	4.62483e-05	0.000982763	4.02404	3.1386	8.38342	7.60307	7.46104	15.1083	15.3892	15.3104
ENSG00000196476.11_2	C20orf96	chr20:251504-271419	-	protein_coding	0.885035	1.84681	0.000169424	0.00157728	3.98485	3.09981	7.46341	7.53191	7.72602	13.5015	15.6833	15.4051
ENSG00000174851.15_3	YIF1A	chr11:66052051-66056641	-	protein_coding	0.884001	1.84549	7.26052e-05	0.00113543	4.60833	3.72433	12.7183	12.1324	11.8162	22.1587	23.3532	24.7317
ENSG00000184575.11_2	XPOT	chr12:64798130-64844907	+	protein_coding	0.883278	1.84456	4.39371e-05	0.000968509	5.75398	4.8707	27.2579	27.7569	29.8179	51.064	53.8669	54.0194
ENSG00000179562.2_2	GCC1	chr7:127220672-127233665	-	protein_coding	0.883055	1.84428	6.86366e-05	0.00110519	3.01554	2.13248	3.51556	3.1288	3.52159	7.26095	7.22902	6.77904
ENSG00000177000.11_4	MTHFR	chr1:11845780-11866977	-	protein_coding	0.883012	1.84422	5.52031e-05	0.00102574	2.563	1.67999	2.32455	2.05501	2.23917	4.68733	4.89462	5.15538
ENSG00000184985.16_2	SORCS2	chr4:7194265-7744563	+	protein_coding	0.881939	1.84285	5.23988e-06	0.000634177	3.61956	2.73763	5.71479	5.55272	5.74322	10.8958	11.5319	11.4561
ENSG00000060138.12_2	YBX3	chr12:10851688-10875911	-	protein_coding	0.881595	1.84241	0.00194309	0.00669552	3.84679	2.96519	6.02826	7.26147	7.2022	12.4273	12.5093	15.42
ENSG00000068024.16_3	HDAC4	chr2:239969864-240323348	-	protein_coding	0.880589	1.84113	4.5483e-05	0.000982727	2.89921	2.01862	3.26756	2.92798	2.96871	6.21425	6.47436	6.69987
ENSG00000182979.17_4	MTA1	chr14:105886157-105937066	+	protein_coding	0.880217	1.84065	0.000426451	0.00249736	4.58666	3.70644	12.8654	11.3662	11.9743	21.042	24.8079	23.3872
ENSG00000105722.9_3	ERF	chr19:42751724-42759309	-	protein_coding	0.880056	1.84045	6.6325e-05	0.00109498	4.67307	3.79301	13.7318	12.6763	12.2194	24.7341	23.7725	25.045
ENSG00000171798.17_2	KNDC1	chr10:134973951-135039916	+	protein_coding	0.879989	1.84036	2.48728e-05	0.000848362	2.15159	1.2716	1.4281	1.31864	1.49961	3.31056	3.45377	3.56898
ENSG00000133328.3_2	HRASLS2	chr11:63320242-63330855	-	protein_coding	0.879813	1.84014	6.11735e-05	0.00106494	3.47452	2.5947	5.36627	4.67556	5.1004	10.0017	10.0365	10.3113
ENSG00000184271.16_3	POU6F1	chr12:51580719-51611492	-	protein_coding	0.879448	1.83967	0.00238297	0.00775881	1.67451	0.79506	0.75979	0.805747	0.643968	2.34811	2.58689	1.70841
ENSG00000132481.6_3	TRIM47	chr17:73870242-73874656	-	protein_coding	0.878333	1.83825	0.0161715	0.0335612	3.57547	2.69714	5.72795	5.47191	5.26392	12.3873	13.3202	7.83763
ENSG00000160803.7_2	UBQLN4	chr1:156005092-156023585	-	protein_coding	0.878188	1.83807	3.30177e-05	0.000890557	4.72467	3.84648	14.1686	12.8886	13.129	25.4399	24.8894	26.0033
ENSG00000112561.17_3	TFEB	chr6:41651716-41703997	-	protein_coding	0.877854	1.83764	0.000143183	0.00144697	2.57773	1.69988	2.33056	2.17203	2.24553	4.73048	5.47367	4.73563
ENSG00000177169.9_3	ULK1	chr12:132379196-132407712	+	protein_coding	0.877407	1.83707	0.000510635	0.00275266	3.29294	2.41553	4.79162	4.14823	4.09309	8.17496	8.66485	9.61738
ENSG00000264668.1_4	AC138696.1	chr8:144329280-144358573	+	protein_coding	0.877374	1.83703	0.000301414	0.00207307	0.877374	0	0	0	0	0.730379	0.759035	1.03672
ENSG00000185339.8_3	TCN2	chr22:31002825-31023265	+	protein_coding	0.877067	1.83664	3.90357e-05	0.000933745	3.53586	2.65879	5.0618	5.56137	5.3319	10.1363	10.763	10.9109
ENSG00000025708.13_3	TYMP	chr22:50964181-50968485	-	protein_coding	0.877025	1.83658	0.00249206	0.00801623	2.33998	1.46295	1.93115	1.61599	1.73214	3.43176	3.95858	4.90577
ENSG00000106948.16_3	AKNA	chr9:117096436-117156685	-	protein_coding	0.875521	1.83467	0.000779212	0.00358339	2.47622	1.6007	2.2011	2.24509	1.68565	4.39451	4.853	4.45657
ENSG00000147642.16_4	SYBU	chr8:110586207-110704020	-	protein_coding	0.875039	1.83406	0.0304844	0.0558284	2.13783	1.26279	1.59188	0.867137	1.85511	3.49073	2.46319	4.48101
ENSG00000165475.13_2	CRYL1	chr13:20977806-21099996	-	protein_coding	0.874978	1.83398	0.00106409	0.00438844	4.13665	3.26167	9.75836	7.63527	8.49637	15.9216	17.7736	16.1307
ENSG00000178719.16_3	GRINA	chr8:145064226-145067583	+	protein_coding	0.874964	1.83396	0.000873727	0.00386597	5.50709	4.63213	23.4927	23.0677	24.8678	39.8134	44.1831	50.0061
ENSG00000065060.16_2	UHRF1BP1	chr6:34759792-34850915	+	protein_coding	0.87486	1.83383	1.71429e-05	0.000782648	3.56308	2.68822	5.62944	5.30963	5.40062	10.8463	11.2262	10.4
ENSG00000065054.13_3	SLC9A3R2	chr16:2075357-2089027	+	protein_coding	0.874826	1.83379	2.89017e-05	0.000871349	5.71793	4.8431	28.9695	26.3478	27.8504	51.9816	52.3646	50.5731
ENSG00000105270.14_2	CLIP3	chr19:36505562-36524245	-	protein_coding	0.874441	1.8333	0.000139833	0.00143595	2.27825	1.40381	1.69919	1.45018	1.80113	3.77449	3.99337	3.78786
ENSG00000168297.15_2	PXK	chr3:58318607-58411853	+	protein_coding	0.874377	1.83322	0.00030011	0.00206686	3.75242	2.87804	6.81809	5.93188	6.33122	11.5022	13.1529	12.8337
ENSG00000147799.11_2	ARHGAP39	chr8:145754563-145831201	-	protein_coding	0.873819	1.83251	0.000222476	0.00176454	2.95641	2.08259	3.31688	2.94442	3.46288	6.30544	7.01231	6.98918
ENSG00000088280.18_3	ASAP3	chr1:23755056-23811061	-	protein_coding	0.873341	1.8319	0.000855761	0.00381153	3.08373	2.21039	4.1701	3.46749	3.29159	7.8033	7.78864	6.87624
ENSG00000175906.4_2	ARL4D	chr17:41476327-41478505	+	protein_coding	0.872334	1.83062	0.000125451	0.0013726	5.27147	4.39914	21.3916	20.3108	18.6848	36.3332	38.3077	38.2681
ENSG00000169241.17_2	SLC50A1	chr1:155107820-155111333	+	protein_coding	0.869971	1.82763	0.00248226	0.00799951	4.02756	3.15759	9.57806	7.06685	7.32685	14.5439	15.8812	15.5307
ENSG00000197943.9_3	PLCG2	chr16:81772702-81996298	+	protein_coding	0.869933	1.82758	1.02159e-05	0.000714385	2.38175	1.51182	1.85442	1.82616	1.87471	4.00839	4.24778	4.38596
ENSG00000256269.7_3	HMBS	chr11:118955576-118964259	+	protein_coding	0.869826	1.82744	0.00102869	0.00428688	3.60117	2.73134	5.84913	6.0932	5.02794	9.99371	11.5429	11.9609
ENSG00000148300.11_2	REXO4	chr9:136271183-136283216	-	protein_coding	0.869651	1.82722	9.8835e-06	0.000714385	4.87769	4.00804	14.9385	15.6351	14.7089	29.0147	28.5057	27.6916
ENSG00000141568.20_4	FOXK2	chr17:80477589-80602538	+	protein_coding	0.869363	1.82686	0.0019669	0.006752	3.77413	2.90476	7.58599	5.86384	6.12696	11.6523	13.8823	12.5999
ENSG00000143614.9_3	GATAD2B	chr1:153761506-153895836	-	protein_coding	0.86824	1.82544	3.08057e-06	0.00052744	3.59243	2.72419	5.622	5.64316	5.55881	10.6921	11.2179	11.2856
ENSG00000139266.5_2	MARCH9	chr12:58148881-58154190	+	protein_coding	0.867767	1.82484	6.43952e-05	0.00108571	3.48114	2.61337	5.14376	5.10747	5.10678	9.44113	10.7117	10.3871
ENSG00000277258.4_2	PCGF2	chr17:36890150-36906070	-	protein_coding	0.867246	1.82418	0.00716518	0.0176727	4.2791	3.41185	8.01489	10.1093	11.0381	18.6467	21.2238	15.7611
ENSG00000158457.5_2	TSPAN33	chr7:128784732-128809538	+	protein_coding	0.866463	1.82319	0.000509273	0.00274723	3.34199	2.47552	4.33163	4.48533	4.88243	8.22417	9.97381	9.29981
ENSG00000091527.15_2	CDV3	chr3:133292574-133309105	+	protein_coding	0.866323	1.82301	0.0151814	0.0318956	6.00951	5.14319	45.6498	32.2783	27.4285	61.0115	65.2285	64.105
ENSG00000185567.6_2	AHNAK2	chr14:105403581-105444694	-	protein_coding	0.865687	1.82221	0.000163937	0.00155395	5.3257	4.46002	20.3433	19.995	22.7913	37.5783	39.8467	39.9344
ENSG00000205903.6_3	ZNF316	chr7:6676953-6696063	+	protein_coding	0.864443	1.82064	1.97637e-05	0.000798309	2.43719	1.57275	2.08775	1.99648	1.84499	4.35674	4.51506	4.37717
ENSG00000010803.16_2	SCMH1	chr1:41492872-41707826	-	protein_coding	0.86406	1.82015	0.024453	0.0466118	3.5617	2.69764	5.71857	4.23893	6.75703	8.19109	12.6353	12.1373
ENSG00000179598.5_3	PLD6	chr17:17104309-17109629	-	protein_coding	0.863505	1.81945	0.000208242	0.00170402	1.91022	1.04671	1.03442	0.942187	1.23122	2.62728	2.73976	2.91446
ENSG00000167862.9_3	MRPL58	chr17:73008765-73017356	+	protein_coding	0.863471	1.81941	0.00795926	0.0191671	5.89338	5.02991	37.8279	31.4649	26.6632	67.6464	53.5857	55.0475
ENSG00000148057.15_3	IDNK	chr9:86237964-86259045	+	protein_coding	0.862087	1.81767	0.000105824	0.00130132	3.3506	2.48851	4.51432	4.58712	4.73676	8.65547	9.95108	9.03826
ENSG00000241978.9_3	AKAP2	chr9:112810878-112934792	+	protein_coding	0.861427	1.81683	0.0473006	0.0803145	2.36335	1.50193	1.29808	1.29927	3.29954	4.45831	3.93492	4.05805
ENSG00000168884.14_3	TNIP2	chr4:2743375-2758103	-	protein_coding	0.858606	1.81329	4.23154e-05	0.000958782	4.2919	3.43329	9.24795	10.0684	10.1134	19.1423	18.062	18.5745
ENSG00000177426.20_3	TGIF1	chr18:3411606-3459976	+	protein_coding	0.85837	1.81299	0.00088368	0.00389221	3.46378	2.60541	5.53538	5.46731	4.33239	10.0408	9.83745	10.2247
ENSG00000180573.9_2	HIST1H2AC	chr6:26124373-26139344	+	protein_coding	0.857064	1.81135	0.000720015	0.00342341	2.40338	1.54631	1.70847	2.15281	1.91767	3.8689	4.33499	4.70033
ENSG00000143256.4_2	PFDN2	chr1:161070346-161087901	-	protein_coding	0.855687	1.80962	7.34589e-05	0.0011388	6.3808	5.52512	43.1248	46.4871	45.6034	84.8356	77.8651	84.4842
ENSG00000197063.10_3	MAFG	chr17:79876146-79885590	-	protein_coding	0.854921	1.80866	1.29353e-05	0.000745966	4.92745	4.07253	15.7212	16.5239	15.254	29.2656	29.2271	29.8024
ENSG00000103253.17_2	HAGHL	chr16:776936-785525	+	protein_coding	0.853555	1.80695	0.000196262	0.00165497	1.42562	0.572066	0.516672	0.587797	0.364397	1.68173	1.66584	1.71153
ENSG00000047644.18_3	WWC3	chrX:9983602-10112518	+	protein_coding	0.852223	1.80528	0.000118452	0.00134257	3.63809	2.78587	6.01844	5.70894	5.96621	10.5693	11.7879	12.0442
ENSG00000181788.3_2	SIAH2	chr3:150458914-150481264	-	protein_coding	0.851841	1.8048	1.9839e-05	0.000798309	4.69183	3.83999	13.9476	13.0016	13.0315	24.2358	24.8871	25.4266
ENSG00000105559.11_3	PLEKHA4	chr19:49340354-49371889	-	protein_coding	0.851827	1.80478	0.000228515	0.00179496	2.54417	1.69235	2.51398	2.11711	2.08169	4.6103	4.87054	5.02493
ENSG00000076826.9_2	CAMSAP3	chr19:7660788-7683190	+	protein_coding	0.850388	1.80299	0.000925034	0.00399704	3.3464	2.49601	5.30497	4.6677	4.02379	8.94831	9.13452	9.43628
ENSG00000139579.12_3	NABP2	chr12:56615799-56623638	+	protein_coding	0.850228	1.80279	0.0329035	0.0593672	5.0581	4.20787	14.3925	25.4926	14.4758	29.9203	34.1581	33.0134
ENSG00000187605.15_2	TET3	chr2:74213531-74335303	+	protein_coding	0.849547	1.80193	2.0971e-05	0.000803644	3.30761	2.45806	4.54284	4.48439	4.45749	8.67982	9.41071	8.63215
ENSG00000226742.3_2	HSBP1L1	chr18:77724561-77730822	+	protein_coding	0.849535	1.80192	0.00126394	0.00493776	4.22825	3.37871	10.1247	8.47584	9.67518	16.2951	17.3042	19.7977
ENSG00000141101.12_2	NOB1	chr16:69775770-69788843	-	protein_coding	0.849285	1.80161	1.60521e-05	0.00077096	5.40919	4.5599	22.5932	23.5539	21.6513	41.2217	41.9408	41.3229
ENSG00000198380.12_2	GFPT1	chr2:69546901-69614386	-	protein_coding	0.848796	1.801	6.31258e-06	0.000637715	4.97221	4.12341	16.1605	16.1091	17.0325	30.0439	30.8893	30.2413
ENSG00000182208.13_2	MOB2	chr11:1490687-1522477	-	protein_coding	0.848248	1.80031	0.000550956	0.00288758	3.12504	2.27679	4.10845	4.15569	3.32089	7.8822	7.54577	7.74826
ENSG00000145919.10_2	BOD1	chr5:173034517-173043663	-	protein_coding	0.848023	1.80003	0.00139568	0.00526895	4.89113	4.0431	17.5279	15.229	13.8993	28.6146	30.7854	26.7584
ENSG00000116786.11_3	PLEKHM2	chr1:16010827-16061264	+	protein_coding	0.847758	1.7997	0.000225415	0.00178055	5.29	4.44224	22.64	20.2936	19.4103	36.9002	38.6505	38.8528
ENSG00000197530.12_3	MIB2	chr1:1550795-1565990	+	protein_coding	0.847631	1.79954	0.000202096	0.00167769	2.36939	1.52176	2.01881	1.83523	1.76606	3.82116	4.46952	4.23206
ENSG00000269858.5_3	EGLN2	chr19:41304901-41314338	+	protein_coding	0.847472	1.79935	0.00586184	0.0151722	3.57151	2.72404	6.43028	4.90581	5.57309	11.0929	12.7031	9.14029
ENSG00000011028.13_2	MRC2	chr17:60704762-60770958	+	protein_coding	0.84714	1.79893	0.000111281	0.00132833	5.3838	4.53666	23.943	21.1811	21.5986	39.6662	41.5006	41.1143
ENSG00000040633.12_3	PHF23	chr17:7138347-7143041	-	protein_coding	0.846973	1.79872	6.31978e-05	0.00108114	4.54827	3.70129	12.3599	12.3654	11.3258	21.4778	22.7855	22.9566
ENSG00000176407.17_3	KCMF1	chr2:85198216-85286595	+	protein_coding	0.846015	1.79753	1.14939e-06	0.000479453	4.84104	3.99502	14.9696	14.8318	15.034	27.0074	27.9005	28.0881
ENSG00000136840.18_3	ST6GALNAC4	chr9:130670165-130679317	-	protein_coding	0.845763	1.79722	0.000715619	0.00341424	3.47334	2.62758	5.94644	4.66973	4.99259	9.83373	10.0882	10.4052
ENSG00000121410.11_3	A1BG	chr19:58856544-58864865	-	protein_coding	0.84539	1.79675	0.00683957	0.0170692	2.51803	1.67264	1.94656	1.75824	2.98655	4.64281	4.88905	4.65546
ENSG00000108602.17_3	ALDH3A1	chr17:19641297-19652256	-	protein_coding	0.844852	1.79608	1.10469e-05	0.000725981	3.83366	2.98881	7.12663	7.05654	6.6402	13.0872	13.1539	13.5358
ENSG00000164626.8_2	KCNK5	chr6:39156749-39197226	-	protein_coding	0.844404	1.79552	5.0999e-05	0.00101488	3.73486	2.89045	6.66503	6.54975	6.04516	12.7056	11.8709	12.3784
ENSG00000171443.6_2	ZNF524	chr19:56111388-56114504	+	protein_coding	0.844149	1.79521	0.00119806	0.00476089	3.07111	2.22696	3.51031	4.33116	3.26697	7.02873	7.47016	7.72875
ENSG00000155367.15_3	PPM1J	chr1:113252616-113258099	-	protein_coding	0.843438	1.79432	0.00128032	0.00498038	2.02886	1.18543	1.24471	1.58404	1.02809	3.22687	3.02449	2.99501
ENSG00000184281.14_4	TSSC4	chr11:2421718-2425108	+	protein_coding	0.841353	1.79173	0.014936	0.0315258	3.30745	2.4661	4.63192	4.88045	4.09382	6.54539	10.2077	10.4744
ENSG00000005486.16_2	RHBDD2	chr7:75471920-75518244	+	protein_coding	0.840886	1.79115	0.0050968	0.0136544	3.77377	2.93288	5.71805	6.38244	7.97874	11.1202	13.4675	13.5932
ENSG00000165458.13_4	INPPL1	chr11:71934745-71950149	+	protein_coding	0.838574	1.78828	2.16674e-05	0.000810902	5.2628	4.42423	21.0568	20.1435	20.2207	35.8301	37.8254	38.5792
ENSG00000167969.12_2	ECI1	chr16:2289396-2302301	-	protein_coding	0.838532	1.78823	2.95666e-05	0.000873568	4.95206	4.11353	16.4936	17.0058	15.4661	29.869	30.4149	29.5841
ENSG00000129925.10_2	TMEM8A	chr16:420773-437113	-	protein_coding	0.838508	1.7882	0.00294934	0.00908148	4.07709	3.23858	9.93221	8.43479	7.15253	14.8942	16.3061	16.4801
ENSG00000204366.3_2	ZBTB12	chr6:31867384-31869769	-	protein_coding	0.838263	1.7879	1.61343e-05	0.00077096	3.7918	2.95354	6.82242	6.95194	6.47303	12.7296	12.5803	13.2486
ENSG00000131069.19_3	ACSS2	chr20:33459949-33515765	+	protein_coding	0.837918	1.78747	4.09067e-05	0.000946663	3.66707	2.82915	6.4074	6.00277	5.91904	11.5417	12.2382	11.3456
ENSG00000183111.11_2	ARHGEF37	chr5:148931510-149014531	+	protein_coding	0.835647	1.78466	1.58488e-05	0.00077096	3.32228	2.48664	4.41358	4.78331	4.62334	9.17934	9.09269	8.74079
ENSG00000164080.13_3	RAD54L2	chr3:51575160-51702683	+	protein_coding	0.834873	1.7837	0.0480111	0.0813247	2.2999	1.46503	1.46517	1.08727	3.08909	3.57734	4.10897	4.10588
ENSG00000180357.9_3	ZNF609	chr15:64752941-64978267	+	protein_coding	0.832744	1.78107	0.000131952	0.00139732	3.972	3.13925	8.20256	7.22282	8.03855	14.1517	15.1872	14.7556
ENSG00000171159.4_2	C9orf16	chr9:130922539-130926207	+	protein_coding	0.832036	1.7802	0.00298927	0.00916253	6.00812	5.17609	34.0321	40.2836	31.676	56.648	68.5989	65.4491
ENSG00000204344.14_3	STK19	chr6:31938868-31950598	+	protein_coding	0.830993	1.77891	0.000350185	0.00225335	2.46928	1.63829	1.97098	2.12946	2.24452	4.07114	4.75376	4.82002
ENSG00000181817.5_2	LSM10	chr1:36856839-36863493	-	protein_coding	0.830787	1.77866	0.000174989	0.00159093	6.08373	5.25294	39.24	36.6481	35.5997	62.627	68.5827	69.471
ENSG00000119725.18_3	ZNF410	chr14:74353320-74399214	+	protein_coding	0.830613	1.77844	0.00141497	0.0053184	3.86182	3.03121	6.8825	7.67469	6.98984	11.9017	13.6514	15.2572
ENSG00000063180.8_2	CA11	chr19:49141199-49149569	-	protein_coding	0.830238	1.77798	0.00130609	0.00503983	2.59522	1.76498	2.85636	2.23816	2.14385	5.18346	5.29999	4.66428
ENSG00000204103.3_2	MAFB	chr20:39314488-39317880	-	protein_coding	0.82907	1.77654	0.000237104	0.00182793	1.28766	0.458585	0.454318	0.319004	0.352815	1.45574	1.58819	1.28924
ENSG00000126062.3_2	TMEM115	chr3:50392180-50397041	-	protein_coding	0.829054	1.77652	0.000249327	0.00187019	4.92682	4.09776	17.6374	15.3787	15.443	28.2771	30.1797	29.8288
ENSG00000155090.14_2	KLF10	chr8:103661007-103668130	-	protein_coding	0.828847	1.77627	1.1101e-05	0.000725981	4.73269	3.90385	13.438	14.0869	14.3963	25.9182	25.7601	25.0924
ENSG00000178860.8_2	MSC	chr8:72753784-72756703	-	protein_coding	0.828653	1.77603	0.000649803	0.00319272	2.2919	1.46325	1.84669	1.85402	1.58018	3.46285	3.97829	4.2857
ENSG00000117298.14_2	ECE1	chr1:21543740-21671997	-	protein_coding	0.828587	1.77595	1.58105e-05	0.00077096	5.8794	5.05081	32.966	32.2895	31.2095	55.8672	58.9209	58.8667
ENSG00000130202.9_3	NECTIN2	chr19:45349432-45392485	+	protein_coding	0.828426	1.77575	0.000121455	0.00135963	5.12219	4.29377	19.685	18.239	17.9593	32.8496	32.8879	35.8301
ENSG00000129946.10_2	SHC2	chr19:416583-460996	-	protein_coding	0.828294	1.77558	0.00127414	0.00496634	1.15245	0.324152	0.264625	0.307198	0.186958	0.953653	1.40788	1.33497
ENSG00000142494.13_3	SLC47A1	chr17:19398698-19482347	+	protein_coding	0.826956	1.77394	0.000507433	0.002744	1.66572	0.838768	0.857943	0.822147	0.689925	1.88506	2.29965	2.35488
ENSG00000104635.13_4	SLC39A14	chr8:22224762-22291642	+	protein_coding	0.825909	1.77265	3.10517e-05	0.0008761	4.36941	3.5435	10.7053	10.1997	11.0925	19.246	20.3323	19.4454
ENSG00000134070.4_3	IRAK2	chr3:10206549-10285427	+	protein_coding	0.824944	1.77147	0.000386269	0.00237251	3.51012	2.68517	6.01555	5.24189	5.07541	10.1752	10.0061	11.0245
ENSG00000167861.15_2	HID1	chr17:72946838-72969261	-	protein_coding	0.824067	1.77039	0.000725345	0.00343933	2.25835	1.43428	2.00033	1.44195	1.69389	3.77731	3.90263	3.67608
ENSG00000139977.13_4	NAA30	chr14:57857262-57882635	+	protein_coding	0.823699	1.76994	0.00245694	0.00793291	3.08965	2.26595	4.1201	4.29306	3.10554	7.55864	7.89028	7.10792
ENSG00000128563.13_3	PRKRIP1	chr7:102004319-102067123	+	protein_coding	0.823527	1.76973	0.000457928	0.00259789	3.43096	2.60744	5.72481	4.62799	4.9802	9.53521	10.0638	9.76267
ENSG00000011243.17_3	AKAP8L	chr19:15490859-15529952	-	protein_coding	0.823464	1.76965	2.50977e-05	0.000852111	3.61321	2.78975	5.82442	6.11711	5.80806	11.6243	11.3623	10.7422
ENSG00000100908.13_2	EMC9	chr14:24608168-24610797	-	protein_coding	0.822794	1.76883	0.000633803	0.00314908	3.87124	3.04845	7.07352	7.68858	7.07253	12.339	13.6339	15.0545
ENSG00000127220.5_3	ABHD8	chr19:17402940-17421045	-	protein_coding	0.822682	1.76869	0.00888876	0.0208952	4.33204	3.50936	12.0415	9.39082	9.8965	15.7458	22.3508	19.8936
ENSG00000112511.17_2	PHF1	chr6:33378176-33384230	+	protein_coding	0.821757	1.76756	0.00018608	0.00162322	3.89697	3.07522	7.30179	7.35276	7.63364	13.4714	15.1572	13.1397
ENSG00000125744.11_2	RTN2	chr19:45988547-46000319	-	protein_coding	0.821594	1.76736	2.2827e-05	0.000819436	3.84948	3.02789	7.55702	6.95316	6.97242	13.4994	13.1941	13.5535
ENSG00000179588.8_2	ZFPM1	chr16:88519725-88603424	+	protein_coding	0.820626	1.76617	0.000116664	0.00133581	1.81379	0.993162	0.928642	0.922888	1.12672	2.40454	2.51282	2.63329
ENSG00000136463.7_2	TACO1	chr17:61678231-61685725	+	protein_coding	0.81963	1.76495	1.62328e-05	0.00077328	4.71437	3.89474	14.0339	13.2743	14.3346	25.6747	24.8768	25.2111
ENSG00000146232.15_3	NFKBIE	chr6:44225903-44233525	-	protein_coding	0.818612	1.76371	0.0225355	0.0437266	2.89481	2.0762	4.25632	2.14538	3.53566	6.97055	6.01381	6.35924
ENSG00000153046.17_2	CDYL	chr6:4706393-4955785	+	protein_coding	0.818301	1.76333	0.00821226	0.019645	4.09963	3.28133	9.63136	6.72012	10.1976	15.9619	16.3257	16.1464
ENSG00000053918.15_3	KCNQ1	chr11:2465914-2870339	+	protein_coding	0.818163	1.76316	0.000179596	0.00160909	1.19187	0.373709	0.366198	0.252451	0.271213	1.20687	1.21504	1.43898
ENSG00000100241.20_3	SBF1	chr22:50883429-50913453	-	protein_coding	0.815353	1.75973	0.000167215	0.00156804	4.42628	3.61093	12.1108	11.0142	10.579	19.7232	20.7285	21.0721
ENSG00000007047.14_3	MARK4	chr19:45582546-45808541	+	protein_coding	0.815002	1.7593	0.000923728	0.00399585	3.80272	2.98771	7.00849	6.62498	7.17309	11.3682	14.0276	13.6218
ENSG00000077150.18_3	NFKB2	chr10:104153867-104162286	+	protein_coding	0.814748	1.75899	0.000247154	0.00186383	3.92589	3.11114	8.41045	7.18384	7.37676	13.7725	14.5459	14.2885
ENSG00000128739.21_3	SNRPN	chr15:25068784-25223870	+	protein_coding	0.814631	1.75885	0.00575262	0.0149533	4.20804	3.39341	9.2483	10.7978	8.59627	14.5825	19.2215	19.0351
ENSG00000130522.5_3	JUND	chr19:18390570-18392432	-	protein_coding	0.814555	1.75876	6.92779e-05	0.00111031	6.07041	5.25586	37.84	36.4344	37.3674	62.466	69.6849	66.649
ENSG00000130803.14_2	ZNF317	chr19:9251056-9274100	+	protein_coding	0.814176	1.75829	0.000440033	0.00253633	3.85072	3.03655	7.31072	7.80325	6.5508	14.0907	12.6906	13.5351
ENSG00000177045.7_2	SIX5	chr19:46268043-46272484	-	protein_coding	0.814114	1.75822	0.00733007	0.0179876	3.03956	2.22545	3.12818	4.72504	3.32754	7.03488	6.69277	7.99362
ENSG00000065970.8_2	FOXJ2	chr12:8185299-8208099	+	protein_coding	0.813216	1.75712	6.44266e-05	0.00108571	3.17915	2.36594	4.42369	3.89398	4.16054	7.99091	8.29176	7.89525
ENSG00000182087.12_4	TMEM259	chr19:1009647-1021178	-	protein_coding	0.81276	1.75657	0.0113821	0.025454	3.93955	3.12679	8.72462	7.26115	7.29585	14.2521	11.6077	17.7846
ENSG00000064932.15_2	SBNO2	chr19:1107635-1174282	-	protein_coding	0.812239	1.75593	0.000213531	0.00173064	4.32703	3.51479	10.1396	11.4028	9.80893	18.5401	19.2481	19.4355
ENSG00000105549.10_3	THEG	chr19:361747-376670	-	protein_coding	0.8107	1.75406	0.0024823	0.00799951	1.04898	0.238277	0.127985	0.270539	0.145234	1.36418	1.04705	0.83026
ENSG00000089351.14_3	GRAMD1A	chr19:35485688-35517375	+	protein_coding	0.809207	1.75225	7.78208e-05	0.0011652	3.66205	2.85284	6.47363	6.09951	6.1058	10.9831	11.7797	12.2456
ENSG00000095321.16_3	CRAT	chr9:131857089-131873468	-	protein_coding	0.806759	1.74928	7.33535e-06	0.000682552	4.5468	3.74005	12.5137	12.4695	12.106	22.8359	22.6532	21.6491
ENSG00000161682.14_2	FAM171A2	chr17:42430583-42441243	-	protein_coding	0.805475	1.74772	3.66443e-05	0.00091357	2.65598	1.85051	2.78258	2.47148	2.57168	5.38566	5.36943	5.15581
ENSG00000217930.7_3	PAM16	chr16:4381550-4405608	-	protein_coding	0.805343	1.74756	0.000731985	0.0034519	3.27369	2.46835	4.40367	4.51876	4.68341	7.8454	8.48515	9.78139
ENSG00000160445.10_3	ZER1	chr9:131492065-131534693	-	protein_coding	0.805301	1.74751	0.000281233	0.0020074	4.1272	3.3219	9.07831	8.53533	9.40512	15.2146	16.7833	17.5059
ENSG00000196449.3_2	YRDC	chr1:38268616-38273857	-	protein_coding	0.804943	1.74708	0.000170852	0.00158391	3.85843	3.05348	7.92004	7.20912	6.81462	13.5367	13.1382	13.8473
ENSG00000161328.10_2	LRRC56	chr11:537527-554916	+	protein_coding	0.804028	1.74597	1.72295e-05	0.000782648	2.2341	1.43007	1.65831	1.70422	1.72167	3.58	3.9134	3.62748
ENSG00000102870.5_2	ZNF629	chr16:30789770-30798523	-	protein_coding	0.803268	1.74505	2.79792e-05	0.000868448	4.4611	3.65783	11.1807	12.0727	11.6275	20.9411	20.4666	21.6859
ENSG00000179886.5_2	TIGD5	chr8:144680005-144685394	+	protein_coding	0.802964	1.74468	0.000284489	0.00202132	2.01035	1.20739	1.28239	1.31694	1.3285	2.69511	3.08702	3.33007
ENSG00000135334.8_2	AKIRIN2	chr6:88384790-88411927	-	protein_coding	0.802424	1.74403	0.00171926	0.0061195	4.72357	3.92115	13.6924	12.8105	16.1335	23.5335	26.0277	26.8126
ENSG00000131759.17_3	RARA	chr17:38465444-38513895	+	protein_coding	0.801858	1.74334	0.000511553	0.00275473	3.2406	2.43875	4.9727	4.14291	4.18834	8.15341	8.91503	8.30424
ENSG00000131149.18_3	GSE1	chr16:85203131-85709810	+	protein_coding	0.801619	1.74306	0.000655105	0.00321367	2.03751	1.23589	1.4787	1.13726	1.46627	3.01024	2.94995	3.36813
ENSG00000185507.19_2	IRF7	chr11:612553-615999	-	protein_coding	0.801234	1.74259	0.00494215	0.0133469	2.99761	2.19637	4.37427	3.33258	3.13483	6.17975	7.72998	7.12806
ENSG00000008441.16_4	NFIX	chr19:13106422-13209610	+	protein_coding	0.800581	1.7418	8.25127e-05	0.00119752	4.98164	4.18106	17.5284	17.6283	16.2926	29.3846	30.4376	32.0191
ENSG00000096433.10_2	ITPR3	chr6:33588142-33664351	+	protein_coding	0.798807	1.73966	3.64791e-05	0.00091357	6.06482	5.26601	39.1106	36.5993	36.7785	63.5826	67.4817	66.8247
ENSG00000002919.14_2	SNX11	chr17:46180719-46200436	+	protein_coding	0.798598	1.73941	0.00237594	0.00774243	3.66462	2.86602	5.7091	6.81111	6.39432	10.1632	13.0424	12.0092
ENSG00000179912.20_3	R3HDM2	chr12:57647545-57824788	-	protein_coding	0.79851	1.7393	0.000189382	0.00163109	3.88532	3.08681	7.18553	8.23019	7.11726	13.6141	13.8774	13.8422
ENSG00000104228.12_2	TRIM35	chr8:27142404-27168836	-	protein_coding	0.798409	1.73918	0.00041156	0.00245068	3.2331	2.43469	4.35122	4.57989	4.29253	7.69533	8.30499	9.27486
ENSG00000166886.12_3	NAB2	chr12:57482677-57489259	+	protein_coding	0.798302	1.73905	0.0222205	0.043251	3.30724	2.50894	5.29415	4.34342	4.48333	7.05488	8.22261	12.0565
ENSG00000213999.15_3	MEF2B	chr19:19256377-19281098	-	protein_coding	0.79773	1.73836	0.0398092	0.0695251	2.07858	1.28085	1.93996	1.74334	0.778681	3.27387	2.5585	3.95511
ENSG00000162032.15_3	SPSB3	chr16:1826713-1843701	-	protein_coding	0.797305	1.73785	0.00463425	0.0127325	3.18181	2.3845	4.53723	3.80669	4.34911	6.65396	9.17597	8.59393
ENSG00000161202.17_2	DVL3	chr3:183873176-183891398	+	protein_coding	0.796601	1.737	5.34602e-05	0.00101555	4.88634	4.08974	16.9027	15.8759	15.3387	29.1558	27.7658	28.8233
ENSG00000187051.8_2	RPS19BP1	chr22:39925098-39928860	-	protein_coding	0.795888	1.73615	0.000340021	0.00221464	3.5273	2.73141	5.75515	5.27437	5.91042	9.76364	11.3076	10.57
ENSG00000179091.4_2	CYC1	chr8:145149930-145152428	+	protein_coding	0.794351	1.7343	0.0143447	0.030548	5.60386	4.80951	26.1147	26.4178	28.6608	36.698	56.7309	51.8522
ENSG00000262814.7_3	MRPL12	chr17:79670387-79674556	+	protein_coding	0.794324	1.73426	0.00064846	0.00318916	7.51999	6.72567	112.747	99.7882	102.403	167.191	190.258	191.223
ENSG00000170684.8_3	ZNF296	chr19:45574758-45579846	-	protein_coding	0.794233	1.73415	0.00179645	0.00633114	1.89901	1.10477	1.45469	1.12367	0.90822	2.69186	2.84458	2.65494
ENSG00000118046.14_3	STK11	chr19:1177557-1228434	+	protein_coding	0.793309	1.73304	0.000312469	0.00212084	3.53518	2.74187	6.31894	5.48969	5.30212	10.353	10.6004	10.8306
ENSG00000257704.3_2	INAFM1	chr19:47777710-47778964	+	protein_coding	0.793015	1.73269	0.00385963	0.0110575	2.67074	1.87772	2.95158	2.19112	2.93584	4.6842	5.59304	5.88905
ENSG00000089486.16_3	CDIP1	chr16:4560676-4588829	-	protein_coding	0.792527	1.73211	0.029855	0.0548297	3.58186	2.78933	5.26711	8.52347	4.5355	10.4875	10.8671	11.5943
ENSG00000196557.12_1	CACNA1H	chr16:1203121-1271772	+	protein_coding	0.791922	1.73138	0.0004157	0.00246679	0.980967	0.189045	0.135711	0.118468	0.166362	1.06512	1.08171	0.788695
ENSG00000186523.14_2	FAM86B1	chr8:12039605-12051642	-	protein_coding	0.791004	1.73028	0.000908684	0.0039562	1.22599	0.434982	0.383476	0.32743	0.345379	1.08735	1.38537	1.57055
ENSG00000114982.17_3	KANSL3	chr2:97258907-97308524	-	protein_coding	0.790614	1.72981	0.00329661	0.00987197	4.37422	3.5836	10.3874	9.64807	13.2109	19.5372	19.7641	19.915
ENSG00000142197.12_3	DOPEY2	chr21:37529080-37666572	+	protein_coding	0.790512	1.72969	0.000116171	0.00133581	2.99703	2.20652	3.38249	3.55504	3.92571	7.03354	7.12904	6.79183
ENSG00000141622.13_3	RNF165	chr18:43906772-44043103	+	protein_coding	0.789519	1.7285	4.01634e-05	0.000937823	2.31433	1.52481	1.86503	1.8956	1.87192	3.88971	3.7918	4.25128
ENSG00000099814.15_2	CEP170B	chr14:105331617-105363107	+	protein_coding	0.788849	1.7277	0.00043243	0.00251498	4.17293	3.38409	10.5071	8.93118	8.95791	16.498	17.1942	17.4338
ENSG00000103266.10_2	STUB1	chr16:730224-732870	+	protein_coding	0.788448	1.72721	0.00147308	0.00546649	4.53975	3.7513	14.2392	12.1118	11.2219	21.0607	22.8314	22.9349
ENSG00000182379.9_2	NXPH4	chr12:57610578-57620232	+	protein_coding	0.788299	1.72704	0.000348902	0.0022474	3.24863	2.46033	4.76292	4.68184	4.09062	9.04693	8.33206	8.15791
ENSG00000168528.11_2	SERINC2	chr1:31882412-31907527	+	protein_coding	0.788266	1.727	0.00017166	0.00158435	3.36044	2.57217	5.23208	4.9576	4.66498	8.88693	9.06855	9.88302
ENSG00000234719.8_4	NPIPB2	chr16:12021230-12070500	-	protein_coding	0.786829	1.72528	0.0016054	0.00582899	1.72435	0.937519	0.775411	1.09571	0.88814	2.67325	2.12992	2.13804
ENSG00000187678.8_3	SPRY4	chr5:141689992-141706020	-	protein_coding	0.786527	1.72492	9.92383e-05	0.00127186	2.6924	1.90587	2.85352	2.6186	2.77377	5.75894	5.53978	5.10993
ENSG00000143367.15_3	TUFT1	chr1:151512781-151556059	+	protein_coding	0.786436	1.72481	0.0370066	0.065344	3.63642	2.84999	7.94115	4.13191	7.16814	10.4496	12.1644	11.7593
ENSG00000105723.11_3	GSK3A	chr19:42734338-42746777	-	protein_coding	0.786086	1.72439	0.00119937	0.00476486	3.96963	3.18354	8.46984	7.51744	8.29767	15.9759	15.1728	13.006
ENSG00000126768.12_2	TIMM17B	chrX:48750730-48755426	-	protein_coding	0.785764	1.724	0.000190651	0.00163504	4.15251	3.36674	8.83338	9.70822	9.42443	15.6643	17.2528	17.4915
ENSG00000109089.7_2	CDR2L	chr17:72983727-73001895	+	protein_coding	0.785657	1.72388	0.000214706	0.00173293	5.49472	4.70906	26.6756	23.9856	24.8774	41.4788	45.0888	45.823
ENSG00000144659.10_2	SLC25A38	chr3:39424839-39438842	+	protein_coding	0.785604	1.72381	0.000336887	0.00220164	3.88938	3.10377	7.30517	8.22426	7.29286	13.2308	14.7925	13.4803
ENSG00000030110.12_2	BAK1	chr6:33540324-33548070	-	protein_coding	0.785475	1.72366	7.08996e-07	0.000423991	5.37082	4.58534	22.987	23.3177	22.718	40.948	39.9694	40.225
ENSG00000126934.13_2	MAP2K2	chr19:4090319-4124126	-	protein_coding	0.783365	1.72114	0.000180267	0.00161324	5.25306	4.4697	21.931	19.8064	21.7992	35.2365	38.0248	38.2194
ENSG00000127952.16_2	STYXL1	chr7:75625656-75677322	-	protein_coding	0.783123	1.72085	0.000883628	0.00389221	4.26968	3.48656	10.5338	10.7261	9.41232	16.5537	18.8326	19.6136
ENSG00000143612.19_2	C1orf43	chr1:154179182-154193113	-	protein_coding	0.782543	1.72016	0.000205838	0.0016949	5.70871	4.92617	27.3613	30.654	30.3054	49.8727	53.7668	50.3427
ENSG00000136807.13_3	CDK9	chr9:130547958-130553066	+	protein_coding	0.781943	1.71944	0.000212196	0.00172217	5.06422	4.28227	19.5228	17.863	18.0297	30.4411	34.1177	32.917
ENSG00000103254.9_3	FAM173A	chr16:770581-772601	+	protein_coding	0.781719	1.71918	0.0030742	0.00935801	2.99797	2.21625	3.90414	3.6922	3.36049	5.92569	7.14253	8.04096
ENSG00000010810.17_3	FYN	chr6:111981535-112194655	-	protein_coding	0.781549	1.71898	0.000216844	0.00174359	2.26321	1.48166	1.85243	1.57642	1.96375	3.83643	3.83537	3.73073
ENSG00000139651.10_2	ZNF740	chr12:53574484-53588925	+	protein_coding	0.781181	1.71854	2.68091e-07	0.000349694	4.07367	3.29249	8.83331	8.90156	8.66079	15.8398	15.9217	15.7538
ENSG00000117410.13_3	ATP6V0B	chr1:44440159-44443967	+	protein_coding	0.780855	1.71815	2.34687e-05	0.000828846	3.99576	3.21491	8.10444	8.65796	8.10359	14.5505	15.0001	15.318
ENSG00000174276.6_2	ZNHIT2	chr11:64883875-64885180	-	protein_coding	0.780348	1.71755	0.00173746	0.00616818	3.55427	2.77392	5.811	5.61092	6.10602	9.33248	10.9571	12.1218
ENSG00000204525.16_2	HLA-C	chr6:31236526-31239907	-	protein_coding	0.780025	1.71716	0.000142397	0.00144374	6.2311	5.45107	43.3025	42.6626	42.2786	72.2491	79.86	70.5661
ENSG00000159685.10_4	CHCHD6	chr3:126423063-126679249	+	protein_coding	0.779911	1.71703	0.000360028	0.00228819	3.48323	2.70332	5.28807	6.05665	5.22618	9.86041	10.7933	9.91906
ENSG00000115211.15_3	EIF2B4	chr2:27587219-27593353	-	protein_coding	0.779799	1.71689	0.000119097	0.00134395	3.75747	2.97767	7.13557	6.89593	6.60871	11.7188	12.8981	12.9936
ENSG00000169242.11_2	EFNA1	chr1:155099936-155107333	+	protein_coding	0.779437	1.71646	0.0048462	0.0131722	3.87972	3.10028	8.48616	7.81915	6.5391	14.3897	15.078	11.8907
ENSG00000129245.11_2	FXR2	chr17:7494548-7518189	-	protein_coding	0.778739	1.71563	0.000485282	0.00267467	3.65285	2.87411	6.91954	6.01386	6.0945	10.7546	12.1807	11.8441
ENSG00000158796.16_2	DEDD	chr1:161090764-161102478	-	protein_coding	0.778663	1.71554	0.00961848	0.0221927	3.81652	3.03785	5.97582	6.74484	9.2529	13.3209	13.2765	12.6793
ENSG00000137817.16_3	PARP6	chr15:72533522-72565340	-	protein_coding	0.778395	1.71522	0.000169881	0.00157774	3.01143	2.23304	3.76361	3.46892	3.88082	6.70116	7.52566	6.98562
ENSG00000107816.17_3	LZTS2	chr10:102756375-102767593	+	protein_coding	0.778257	1.71506	0.000741475	0.00347653	2.95589	2.17763	3.64955	3.78338	3.16344	6.17453	6.98952	7.14929
ENSG00000178752.15_4	ERFE	chr2:239067623-239077541	+	protein_coding	0.778237	1.71503	0.000900915	0.00394105	1.73145	0.953212	0.838147	0.806538	1.18579	2.29564	2.32593	2.34043
ENSG00000181638.17_3	ZFP41	chr8:144328991-144344875	+	protein_coding	0.777483	1.71414	3.7535e-07	0.00035368	2.39267	1.61518	2.05933	2.06425	2.06694	4.29874	4.29335	4.16285
ENSG00000130720.12_2	FIBCD1	chr9:133777825-133814673	-	protein_coding	0.7762	1.71261	0.00012491	0.00136887	2.02023	1.24403	1.32713	1.41293	1.36649	2.86494	3.34293	2.9767
ENSG00000119522.16_3	DENND1A	chr9:126141933-126692431	-	protein_coding	0.775764	1.7121	6.84752e-05	0.00110519	2.80595	2.03019	3.29643	2.93341	3.03242	5.76362	6.16425	6.05795
ENSG00000168453.14_3	HR	chr8:21971928-21990897	-	protein_coding	0.775322	1.71157	0.00157227	0.00572885	3.28112	2.5058	5.03453	5.06679	4.00446	8.15202	9.10512	8.93315
ENSG00000148248.13_2	SURF4	chr9:136228325-136243037	-	protein_coding	0.774952	1.71113	0.0357249	0.0634353	6.07533	5.30037	39.9617	39.1277	36.23	77.1625	80.6555	47.0377
ENSG00000261221.3_2	ZNF865	chr19:56116771-56128635	+	protein_coding	0.774723	1.71086	0.000511444	0.00275473	3.09298	2.31826	3.80737	4.40073	3.77786	6.99823	7.65268	7.97623
ENSG00000269337.1	AL591479.1	chr9:70646589-70648956	+	protein_coding	0.774628	1.71075	0.00779154	0.0188541	2.47843	1.70381	2.77638	1.63942	2.46822	4.48861	4.69136	4.54078
ENSG00000100379.17_3	KCTD17	chr22:37447776-37459430	+	protein_coding	0.774537	1.71064	4.47768e-05	0.000976385	4.10582	3.33128	9.61718	8.81312	8.78663	15.9334	16.2589	16.465
ENSG00000205138.3_2	SDHAF1	chr19:36486101-36487217	+	protein_coding	0.774449	1.71054	0.000457486	0.00259633	4.09931	3.32486	9.818	8.45219	8.8394	15.5799	17.2531	15.639
ENSG00000115459.17_2	ELMOD3	chr2:85581517-85618875	+	protein_coding	0.773567	1.70949	0.000238497	0.00182793	2.00227	1.2287	1.52501	1.18156	1.33669	2.94083	3.03807	3.04083
ENSG00000131242.17_3	RAB11FIP4	chr17:29718642-29865236	+	protein_coding	0.773406	1.7093	0.000719219	0.00342341	1.24541	0.472003	0.342772	0.368793	0.451848	1.18362	1.3374	1.611
ENSG00000134461.15_3	ANKRD16	chr10:5903580-5931869	-	protein_coding	0.773368	1.70926	4.79743e-05	0.000993687	2.6521	1.87873	2.68721	2.50654	2.84668	5.39828	5.28522	5.17589
ENSG00000104866.10_3	PPP1R37	chr19:45594654-45651335	+	protein_coding	0.77286	1.70865	0.00113618	0.00459879	3.08235	2.30949	3.82413	4.16747	3.88634	6.53607	7.72259	8.24384
ENSG00000109062.11_3	SLC9A3R1	chr17:72744791-72765492	+	protein_coding	0.772557	1.70829	0.048703	0.0822274	3.67292	2.90036	5.52103	4.8625	9.8865	11.8368	11.7593	11.6675
ENSG00000076604.14_3	TRAF4	chr17:27071002-27077976	+	protein_coding	0.772339	1.70804	0.00147168	0.00546393	3.27002	2.49768	4.86007	4.09135	5.03798	8.36643	9.52627	8.10481
ENSG00000128266.8_2	GNAZ	chr22:23412547-23467224	+	protein_coding	0.771949	1.70758	0.000422384	0.00248456	3.49425	2.72231	5.94683	5.41808	5.44607	9.35062	10.7112	10.8048
ENSG00000149716.12_2	ORAOV1	chr11:69467844-69490184	-	protein_coding	0.771783	1.70738	0.0146598	0.0310654	1.8656	1.09382	1.24753	0.956362	1.21138	2.4266	2.06115	3.61381
ENSG00000134259.3_2	NGF	chr1:115828539-115880857	-	protein_coding	0.770687	1.70608	0.00149679	0.00553589	2.25848	1.48779	1.97381	2.01017	1.46437	3.6511	3.6958	4.01585
ENSG00000105963.13_4	ADAP1	chr7:937538-995043	-	protein_coding	0.770562	1.70593	0.0316381	0.0575718	2.06886	1.2983	1.75463	1.19519	1.46006	3.711	2.10867	4.04288
ENSG00000135587.8_3	SMPD2	chr6:109761966-109765122	+	protein_coding	0.770377	1.70572	0.000564209	0.00293507	4.03255	3.26217	9.22902	8.07707	8.51163	14.8539	14.5845	16.7389
ENSG00000275778.1_4	AC018630.6	chr12:10998448-11324197	-	protein_coding	0.770273	1.70559	0.00355145	0.010388	1.39015	0.619872	0.306209	0.624747	0.710024	1.50509	1.61475	1.74899
ENSG00000185633.10_2	NDUFA4L2	chr12:57628686-57634498	-	protein_coding	0.769668	1.70488	0.000223546	0.0017708	0.905331	0.135663	0.0787319	0.123516	0.0940138	1.01108	0.748638	0.868379
ENSG00000172889.15_2	EGFL7	chr9:139553308-139567130	+	protein_coding	0.769556	1.70474	0.0011126	0.00453103	4.15654	3.38699	10.0443	8.78914	9.58932	15.0415	17.8675	17.74
ENSG00000175224.16_3	ATG13	chr11:46639077-46696368	+	protein_coding	0.769377	1.70453	0.0188667	0.0379887	3.81988	3.0505	8.50778	5.58078	8.08914	13.0334	11.3731	15.2201
ENSG00000023572.8_2	GLRX2	chr1:193065598-193075244	-	protein_coding	0.769215	1.70434	0.000184206	0.0016199	3.86135	3.09213	7.73059	6.91096	7.97841	13.6973	13.7053	13.2047
ENSG00000143333.6_2	RGS16	chr1:182567758-182573543	-	protein_coding	0.768429	1.70341	0.0122578	0.0270161	0.786888	0.0184587	0	0	0.03913	0.365046	0.827483	1.05888
ENSG00000069011.15_2	PITX1	chr5:134363425-134370503	-	protein_coding	0.767744	1.70261	0.00227968	0.00752698	3.70405	2.93631	7.54436	6.09687	6.39613	10.7384	12.7537	12.7109
ENSG00000213563.6_4	C8orf82	chr8:145751117-145754516	-	protein_coding	0.767541	1.70237	0.00121524	0.0048057	2.45129	1.68375	2.33247	2.421	1.90845	4.04271	4.62604	4.76598
ENSG00000107902.13_2	LHPP	chr10:126150403-126306457	+	protein_coding	0.765857	1.70038	0.00133275	0.0051047	2.89052	2.12466	3.29896	3.64965	3.14933	5.6884	6.47691	7.1537
ENSG00000198355.4_2	PIM3	chr22:50354161-50357728	+	protein_coding	0.765834	1.70035	0.000141174	0.00144015	3.6895	2.92367	6.91084	6.66801	6.2016	11.273	12.2624	12.1941
ENSG00000131408.13_4	NR1H2	chr19:50832910-50886239	+	protein_coding	0.765736	1.70024	0.000107302	0.00130882	4.38639	3.62065	11.8496	11.339	10.7384	20.1306	19.0178	20.626
ENSG00000139318.7_2	DUSP6	chr12:89741009-89747048	-	protein_coding	0.765649	1.70013	0.00138092	0.00523025	2.70335	1.9377	2.76035	2.70838	3.03188	4.80904	5.62007	6.18458
ENSG00000166987.14_3	MBD6	chr12:57914493-57923931	+	protein_coding	0.765291	1.69971	0.00078335	0.00359118	3.084	2.31871	4.02806	3.50056	4.48705	7.55665	7.3576	7.52603
ENSG00000181274.6_2	FRAT2	chr10:99092254-99094466	-	protein_coding	0.764991	1.69936	0.00447816	0.0123827	2.8869	2.12191	3.91273	2.86981	3.33777	5.55249	6.79224	6.92622
ENSG00000163374.19_3	YY1AP1	chr1:155629234-155658791	-	protein_coding	0.76475	1.69908	0.000400565	0.00241777	4.08259	3.31784	9.93711	8.29172	8.75686	15.9343	16.0979	15.7972
ENSG00000185359.12_3	HGS	chr17:79650356-79670168	+	protein_coding	0.764551	1.69884	8.91445e-05	0.00123382	4.6662	3.90165	14.519	13.7658	13.5685	23.1122	25.4072	24.7061
ENSG00000100393.12_3	EP300	chr22:41487790-41576083	+	protein_coding	0.764473	1.69875	3.62109e-07	0.00035368	4.44083	3.67636	11.9007	11.641	11.8142	20.687	20.9502	20.5195
ENSG00000083817.8_2	ZNF416	chr19:58082934-58090295	-	protein_coding	0.764305	1.69855	0.000740862	0.00347471	3.25183	2.48753	4.40016	4.96096	4.47947	8.13368	9.48013	8.02994
ENSG00000157014.10_3	TATDN2	chr3:10289707-10322902	+	protein_coding	0.764038	1.69824	0.0307269	0.056217	3.30594	2.5419	3.92968	4.10415	6.84913	8.65401	10.1178	8.01219
ENSG00000143303.11_4	RRNAD1	chr1:156698234-156706752	+	protein_coding	0.763887	1.69806	0.00246737	0.00796163	2.93927	2.17538	3.18161	3.74298	3.64699	6.35654	6.00649	7.7549
ENSG00000204304.11_3	PBX2	chr6:32152518-32157963	-	protein_coding	0.763203	1.69725	2.93789e-05	0.000871349	4.22114	3.45793	10.532	9.83579	9.61843	17.5799	17.747	17.6248
ENSG00000214113.10_3	LYRM4	chr6:5102827-5261172	-	protein_coding	0.763165	1.69721	0.0341106	0.0611298	2.29328	1.53011	1.71383	2.95351	1.24525	3.75943	4.07041	3.88022
ENSG00000167972.13_3	ABCA3	chr16:2325882-2390747	-	protein_coding	0.762559	1.6965	9.53627e-05	0.00125624	3.18262	2.42006	4.47985	4.16254	4.4188	7.58534	8.39014	8.28462
ENSG00000100209.9_2	HSCB	chr22:29138019-29153503	+	protein_coding	0.761981	1.69582	0.000547899	0.00287837	3.64099	2.87901	5.81862	6.23325	7.07189	11.0947	11.4881	11.8543
ENSG00000204356.13_3	NELFE	chr6:31919864-31926887	-	protein_coding	0.760901	1.69455	0.000872105	0.00386118	5.52378	4.76288	28.8936	24.978	24.7708	45.1084	42.3126	47.7618
ENSG00000014164.6_2	ZC3H3	chr8:144519825-144623623	-	protein_coding	0.760793	1.69442	0.000189409	0.00163109	3.27352	2.51273	4.75264	4.90548	4.47136	8.12757	8.6805	9.23363
ENSG00000060237.16_3	WNK1	chr12:861759-1020618	+	protein_coding	0.760425	1.69399	0.00340839	0.0100995	3.95347	3.19305	7.64979	8.72645	8.09176	13.8487	17.0109	12.9033
ENSG00000133606.10_4	MKRN1	chr7:140152840-140179369	-	protein_coding	0.760223	1.69375	0.000417483	0.00247299	4.27326	3.51304	10.6998	9.42412	11.2003	18.2278	17.9696	18.8222
ENSG00000179262.9_2	RAD23A	chr19:13056669-13064456	+	protein_coding	0.759691	1.69313	0.00946096	0.0219076	5.4461	4.68641	21.5021	28.4503	24.7593	41.5427	49.7374	37.3851
ENSG00000007866.19_4	TEAD3	chr6:35441374-35464853	-	protein_coding	0.759667	1.6931	7.71116e-06	0.000690003	3.98934	3.22967	8.39663	8.31539	8.42993	14.544	15.4383	14.6787
ENSG00000256053.7_4	APOPT1	chr14:104029299-104073860	+	protein_coding	0.759624	1.69305	0.00780413	0.0188787	3.80265	3.04302	6.49828	7.8606	7.42749	10.5835	13.9148	14.7281
ENSG00000109917.10_3	ZPR1	chr11:116644515-116658766	-	protein_coding	0.759384	1.69277	5.77461e-05	0.001041	3.31741	2.55803	5.17668	4.91685	4.58838	8.93023	9.07377	8.90313
ENSG00000108515.17_3	ENO3	chr17:4851387-4860426	+	protein_coding	0.759137	1.69248	0.000288009	0.0020342	2.67553	1.91639	2.53704	3.08425	2.72322	5.32181	5.28143	5.5666
ENSG00000153885.14_2	KCTD15	chr19:34286838-34306668	+	protein_coding	0.758959	1.69227	2.02671e-05	0.000798309	3.12982	2.37086	4.16819	4.28889	4.06286	7.57481	8.08768	7.60657
ENSG00000072310.16_3	SREBF1	chr17:17713713-17740316	-	protein_coding	0.758859	1.69215	6.05839e-05	0.00106494	2.80222	2.04336	3.09079	3.35132	2.93468	5.97501	5.90943	6.04154
ENSG00000006757.11_2	PNPLA4	chrX:7866288-7895780	-	protein_coding	0.758801	1.69208	0.000292236	0.00205002	2.91807	2.15927	3.3276	3.62929	3.44889	6.20004	7.18108	6.3305
ENSG00000100926.14_3	TM9SF1	chr14:24658349-24664893	-	protein_coding	0.758638	1.69189	0.00374907	0.0108229	3.06701	2.30837	4.59619	3.95026	3.3868	6.78479	7.18119	8.24111
ENSG00000185800.11_3	DMWD	chr19:46286205-46296060	-	protein_coding	0.757048	1.69003	0.0142222	0.030365	2.92176	2.16471	4.38646	3.15452	3.02812	7.0486	7.46027	5.39005
ENSG00000197586.12_4	ENTPD6	chr20:25176329-25207365	+	protein_coding	0.75644	1.68932	0.000795009	0.00362756	4.08839	3.33195	10.1628	8.43921	8.69042	15.7634	15.4698	16.8293
ENSG00000135924.15_2	DNAJB2	chr2:220143989-220151622	+	protein_coding	0.755137	1.68779	0.00152835	0.00562575	3.56495	2.80982	6.21554	5.47604	6.378	10.8375	9.76307	12.01
ENSG00000163159.12_3	VPS72	chr1:151142463-151167797	-	protein_coding	0.753958	1.68641	0.0108705	0.0244831	4.27471	3.52075	11.5838	11.6705	8.4831	19.7047	19.6647	15.9491
ENSG00000170442.11_3	KRT86	chr12:52643084-52702947	+	protein_coding	0.753946	1.6864	0.00555682	0.0146038	1.47555	0.721608	0.932348	0.47612	0.572064	1.5113	1.95244	1.90053
ENSG00000125753.13_2	VASP	chr19:46009837-46030241	+	protein_coding	0.753903	1.68635	0.000101371	0.00128133	4.68376	3.92986	14.7339	13.8225	14.1797	23.2776	25.6763	25.2136
ENSG00000169231.13_2	THBS3	chr1:155165379-155178842	-	protein_coding	0.753318	1.68567	0.000616313	0.00308995	2.9832	2.22988	3.35293	4.06944	3.67783	6.94208	7.31521	6.48674
ENSG00000204227.4_2	RING1	chr6:33176272-33180499	+	protein_coding	0.753099	1.68541	0.000173392	0.00159045	5.40346	4.65036	25.7936	23.0281	23.6005	39.7917	42.6747	41.5606
ENSG00000130733.10_2	YIPF2	chr19:11032861-11039357	-	protein_coding	0.752807	1.68507	0.011675	0.0259814	3.38081	2.628	5.85084	5.4754	4.32491	7.90571	9.40911	11.1925
ENSG00000116016.13_2	EPAS1	chr2:46520806-46613842	+	protein_coding	0.752695	1.68494	0.000118457	0.00134257	3.60128	2.84859	6.60398	5.91537	6.10681	10.6723	11.2228	11.5301
ENSG00000130313.6_2	PGLS	chr19:17622438-17632097	+	protein_coding	0.752649	1.68488	1.90038e-05	0.000793037	4.93168	4.17903	16.8412	17.2568	17.2471	30.5423	28.3742	29.6826
ENSG00000178896.8_3	EXOSC4	chr8:145133529-145135550	+	protein_coding	0.751184	1.68317	0.00197185	0.00676093	3.88386	3.13268	8.77342	7.76243	6.87801	13.0849	13.3891	14.8741
ENSG00000102119.10_2	EMD	chrX:153607557-153609883	+	protein_coding	0.750727	1.68264	9.22011e-05	0.0012383	4.99409	4.24337	17.7606	18.5491	17.5254	30.0568	29.894	32.7353
ENSG00000137936.16_3	BCAR3	chr1:94027343-94312706	-	protein_coding	0.750578	1.68247	0.000657535	0.00322151	3.73112	2.98054	6.40936	7.12463	7.16797	11.2762	12.346	13.293
ENSG00000168394.10_2	TAP1	chr6:32812986-32821755	-	protein_coding	0.750568	1.68246	6.96521e-05	0.00111083	4.4684	3.71783	12.8027	11.674	12.0215	20.5395	21.8573	21.0348
ENSG00000215375.6_2	MYL5	chr4:667369-675822	+	protein_coding	0.750564	1.68245	0.00325018	0.00977446	1.78842	1.03786	1.08522	1.1238	0.954404	1.95488	2.79749	2.67341
ENSG00000143537.13_3	ADAM15	chr1:155023042-155035251	+	protein_coding	0.750451	1.68232	0.000157459	0.00152431	3.37624	2.62579	5.46753	5.32436	4.74867	9.18196	9.54015	9.43203
ENSG00000145214.13_3	DGKQ	chr4:952675-980683	-	protein_coding	0.748283	1.67979	0.00222237	0.00738975	2.36554	1.61726	2.4811	2.06002	1.71073	3.97434	4.23179	4.25907
ENSG00000197122.11_2	SRC	chr20:35973088-36034453	+	protein_coding	0.748092	1.67957	0.000119054	0.00134395	3.86724	3.11915	8.26022	7.36345	7.46972	13.2129	13.6932	13.8824
ENSG00000161265.14_4	U2AF1L4	chr19:36233365-36236346	-	protein_coding	0.748023	1.67949	0.00138672	0.00524514	1.99778	1.24976	1.21168	1.59846	1.33995	2.65215	3.23951	3.11447
ENSG00000128604.19_3	IRF5	chr7:128577666-128590089	+	protein_coding	0.747849	1.67929	0.00034244	0.00222292	1.75924	1.01139	1.01731	1.09294	0.940211	2.63033	2.38145	2.16012
ENSG00000130811.11_3	EIF3G	chr19:10225693-10230594	-	protein_coding	0.74691	1.67819	0.00217179	0.0072782	5.36986	4.62295	23.7774	21.4145	25.9373	37.7099	38.9385	44.7353
ENSG00000178585.14_2	CTNNBIP1	chr1:9908334-9970394	-	protein_coding	0.746658	1.6779	0.000116422	0.00133581	3.71403	2.96737	6.3411	7.26153	6.88821	12.017	12.1779	12.1748
ENSG00000170190.15_4	SLC16A5	chr17:73083822-73102257	+	protein_coding	0.746167	1.67733	9.46112e-05	0.00125129	3.96962	3.22346	8.86006	8.17128	8.01074	15.2262	14.4747	14.3139
ENSG00000107175.11_3	CREB3	chr9:35732332-35737001	+	protein_coding	0.746034	1.67718	0.000450775	0.00257526	6.22867	5.48264	47.6705	43.0737	40.6744	71.5667	74.241	76.2429
ENSG00000188026.12_3	RILPL1	chr12:123954601-124018265	-	protein_coding	0.745992	1.67713	0.000229032	0.00179592	2.30434	1.55835	1.93355	1.96174	1.94029	3.70105	4.35777	3.78463
ENSG00000105767.2_2	CADM4	chr19:44126520-44143991	-	protein_coding	0.745923	1.67705	0.00298698	0.00916095	4.57236	3.82644	15.4618	11.6514	12.709	22.5688	22.1417	23.6902
ENSG00000262481.5_3	TMEM256-PLSCR3	chr17:7293053-7307416	-	protein_coding	0.745641	1.67672	0.0332763	0.059902	0.789222	0.0435811	0.027054	0.038721	0.026279	1.22943	0.809987	0.278997
ENSG00000183309.11_2	ZNF623	chr8:144718183-144738588	+	protein_coding	0.74541	1.67645	4.57981e-05	0.000982727	3.48369	2.73828	5.89642	5.33353	5.80216	10.2125	10.3066	10.0422
ENSG00000174669.11_2	SLC29A2	chr11:66129992-66139685	-	protein_coding	0.744795	1.67574	0.00892845	0.0209599	2.75103	2.00624	3.39811	2.70766	2.97599	4.55598	6.54479	6.27815
ENSG00000186815.12_3	TPCN1	chr12:113658855-113736390	+	protein_coding	0.744764	1.6757	7.08755e-07	0.000423991	3.71037	2.9656	6.94328	6.78776	6.70537	12.0488	12.0392	12.1818
ENSG00000141510.16_3	TP53	chr17:7565097-7590868	-	protein_coding	0.744565	1.67547	0.00241043	0.00782519	1.71718	0.97261	1.15555	0.88182	0.863022	1.92071	2.49192	2.48507
ENSG00000242372.6_3	EIF6	chr20:33866710-33872788	-	protein_coding	0.744563	1.67547	0.000372131	0.00233764	6.65177	5.9072	58.9961	63.128	55.1779	98.0428	95.9781	104.84
ENSG00000133816.13_3	MICAL2	chr11:12115555-12285336	+	protein_coding	0.744404	1.67528	0.000174546	0.00159093	3.17812	2.43372	4.72455	4.34784	4.15163	7.66889	8.14353	8.35514
ENSG00000120875.8_2	DUSP4	chr8:29190581-29208185	-	protein_coding	0.744362	1.67523	0.000187641	0.00162658	3.36865	2.62429	5.17769	5.23305	5.08756	8.5745	9.62633	9.83169
ENSG00000130751.9_2	NPAS1	chr19:47523077-47549033	+	protein_coding	0.743446	1.67417	0.00459118	0.0126384	2.33713	1.59369	1.80547	2.37354	1.90504	3.685	3.73948	4.81035
ENSG00000065717.14_3	TLE2	chr19:2997636-3047633	-	protein_coding	0.742855	1.67348	0.000235795	0.00182074	2.8284	2.08555	3.23909	3.12456	3.37306	5.59119	6.42216	6.32497
ENSG00000139197.10_3	PEX5	chr12:7341281-7371170	+	protein_coding	0.7428	1.67342	0.0149168	0.0315022	2.72975	1.98695	3.36418	3.24119	2.36512	5.81938	6.69972	4.55887
ENSG00000234745.10_2	HLA-B	chr6:31237268-31324965	-	protein_coding	0.742776	1.67339	0.00504238	0.0135414	6.51066	5.76788	52.9357	52.6877	54.8684	76.3207	104.992	91.5003
ENSG00000163528.12_3	CHCHD4	chr3:14153577-14166370	-	protein_coding	0.742635	1.67323	8.60863e-05	0.00121716	4.08964	3.34701	8.74159	9.182	9.62149	15.5824	16.6999	15.8149
ENSG00000132661.3_3	NXT1	chr20:23331373-23335414	+	protein_coding	0.742143	1.67266	0.00121557	0.00480579	5.18915	4.447	22.6191	18.5621	21.4576	33.7769	35.447	37.31
ENSG00000068120.14_3	COASY	chr17:40713485-40718295	+	protein_coding	0.741645	1.67208	0.00146955	0.00545995	5.12514	4.3835	21.3325	21.2563	17.2938	33.9085	33.6571	34.1351
ENSG00000116691.10_2	MIIP	chr1:12079523-12092102	+	protein_coding	0.741522	1.67194	0.000832095	0.00374274	2.94174	2.20022	3.9839	3.22097	3.6133	6.55812	7.15188	6.36177
ENSG00000119950.20_4	MXI1	chr10:111967363-112047123	+	protein_coding	0.740362	1.67059	0.00263528	0.00834856	4.45416	3.7138	13.8659	12.3108	10.4156	21.253	20.8816	20.6292
ENSG00000158195.10_2	WASF2	chr1:27730730-27816669	-	protein_coding	0.740103	1.6703	2.1623e-06	0.000499345	6.43912	5.69902	50.7952	50.4003	51.6587	84.2532	87.3674	85.7166
ENSG00000125449.6_2	ARMC7	chr17:73106047-73126360	+	protein_coding	0.739862	1.67002	0.000814457	0.00367753	4.09357	3.35371	10.0741	9.3217	8.34628	15.4068	15.8431	17.006
ENSG00000272822.1_4	AC073610.3	chr12:49297286-49351148	-	protein_coding	0.73941	1.66949	0.0118301	0.0262398	1.35609	0.616677	0.610623	0.302199	0.718872	1.98005	1.4963	1.25501
ENSG00000049449.8_3	RCN1	chr11:31833939-32127301	+	protein_coding	0.738998	1.66902	0.0483489	0.081736	5.03547	4.29647	17.1303	19.7615	19.1577	39.6112	22.0508	36.6836
ENSG00000074416.13_4	MGLL	chr3:127407905-127542093	-	protein_coding	0.738798	1.66879	4.69253e-05	0.000985749	4.55942	3.82063	13.3917	13.538	12.4819	22.0776	22.5	23.1719
ENSG00000198517.9_3	MAFK	chr7:1570350-1582679	+	protein_coding	0.738671	1.66864	0.0027548	0.00862827	2.33702	1.59835	2.26612	1.72112	2.12372	3.72251	3.84746	4.63445
ENSG00000178531.5_2	CTXN1	chr19:7989370-7991051	-	protein_coding	0.737654	1.66746	0.00217837	0.00729199	4.80248	4.06482	16.7594	15.2132	15.2781	23.7961	27.0683	30.2226
ENSG00000184058.13_3	TBX1	chr22:19744226-19771116	+	protein_coding	0.737614	1.66742	5.04505e-05	0.00101438	3.68066	2.94305	6.99983	6.54579	6.53442	11.4989	11.6646	12.32
ENSG00000100246.12_3	DNAL4	chr22:39174513-39190203	-	protein_coding	0.737466	1.66725	9.33627e-05	0.00124286	3.67835	2.94088	6.74743	6.60888	6.68078	11.177	11.6857	12.584
ENSG00000167680.15_2	SEMA6B	chr19:4542605-4559820	-	protein_coding	0.736492	1.66612	0.00102301	0.00427016	4.16542	3.42893	10.9355	9.75863	8.72828	16.6423	17.0703	17.1231
ENSG00000271303.1_3	SRXN1	chr20:627259-634014	-	protein_coding	0.735985	1.66553	4.26549e-05	0.000960747	5.52351	4.78752	26.6009	27.8564	25.4484	45.7382	44.7837	44.4824
ENSG00000197982.13_3	C1orf122	chr1:38272651-38275126	+	protein_coding	0.73583	1.66535	0.00063765	0.00316008	4.4815	3.74567	13.7564	11.8335	11.7453	21.2856	20.5183	22.2466
ENSG00000242574.8_3	HLA-DMB	chr6:32902406-32908847	-	protein_coding	0.735736	1.66525	0.0010569	0.00436695	1.45173	0.715992	0.72535	0.521187	0.68867	1.5072	1.78769	1.92825
ENSG00000087077.13_3	TRIP6	chr7:100464760-100471076	+	protein_coding	0.735294	1.66474	0.00114209	0.00461427	4.60566	3.87037	15.1528	13.3506	12.4951	21.9687	24.5558	23.5867
ENSG00000270276.2_2	HIST2H4B	chr1:149825607-149832776	-	protein_coding	0.735255	1.66469	0.00816371	0.0195439	2.01297	1.27772	1.55589	1.55874	1.17933	2.42073	3.12633	3.65812
ENSG00000186187.11_3	ZNRF1	chr16:75032928-75144892	+	protein_coding	0.735156	1.66458	0.0115518	0.0257554	2.51156	1.77641	2.98042	1.77111	2.64481	4.81618	4.30048	5.01472
ENSG00000079337.15_3	RAPGEF3	chr12:48128150-48164823	-	protein_coding	0.734235	1.66352	5.462e-05	0.00102337	3.46407	2.72984	5.79756	5.7951	5.32033	9.72539	10.2082	10.1795
ENSG00000197746.13_2	PSAP	chr10:73576055-73611132	-	protein_coding	0.734008	1.66325	6.36508e-05	0.00108409	8.67676	7.94276	253.684	238.852	242.825	394.63	404.04	426.672
ENSG00000173846.12_2	PLK3	chr1:45265897-45271662	+	protein_coding	0.73377	1.66298	0.000531889	0.00282417	2.77619	2.04242	2.88796	3.4259	3.06223	5.4275	5.9852	6.16022
ENSG00000175215.10_3	CTDSP2	chr12:58213710-58240522	-	protein_coding	0.733648	1.66284	0.000257009	0.00189985	5.71879	4.98514	31.3278	31.7147	29.0411	48.4934	52.6368	54.0268
ENSG00000128274.15_2	A4GALT	chr22:43088127-43117304	-	protein_coding	0.732854	1.66192	0.00367124	0.0106558	3.79108	3.05822	8.66944	6.53096	6.93596	12.4955	13.809	12.273
ENSG00000182095.14_3	TNRC18	chr7:5346421-5465045	-	protein_coding	0.731326	1.66016	0.00039097	0.00238683	3.12453	2.39321	4.35282	4.06117	4.35115	7.73317	8.3768	7.10041
ENSG00000186567.12_3	CEACAM19	chr19:45165545-45187631	+	protein_coding	0.73025	1.65893	0.000967122	0.00411798	2.45756	1.72731	2.6376	1.98731	2.34059	4.61184	4.38376	4.48542
ENSG00000275023.4_3	MLLT6	chr17:36861795-36886056	+	protein_coding	0.730176	1.65884	0.00331468	0.00991074	4.04796	3.31779	9.25556	8.64346	9.02461	13.8887	18.2981	14.7508
ENSG00000135365.15_3	PHF21A	chr11:45950874-46142729	-	protein_coding	0.730132	1.65879	0.000900176	0.0039391	2.47086	1.74073	2.52001	2.52649	2.00708	4.33849	4.54053	4.76019
ENSG00000159792.9_2	PSKH1	chr16:67927175-67963581	+	protein_coding	0.728747	1.6572	0.000636934	0.00315949	4.04591	3.31716	9.58995	8.55676	8.78349	14.2115	15.9793	16.4475
ENSG00000168994.13_2	PXDC1	chr6:3722848-3752260	-	protein_coding	0.72825	1.65663	0.000764612	0.00354317	4.05259	3.32434	9.68153	8.80483	8.59634	14.5544	15.2852	17.0387
ENSG00000090339.8_2	ICAM1	chr19:10381511-10397291	+	protein_coding	0.728218	1.65659	0.000377454	0.00234406	0.997617	0.269399	0.248442	0.167765	0.201068	0.847366	1.02687	1.12598
ENSG00000077463.14_3	SIRT6	chr19:4174106-4182601	-	protein_coding	0.727019	1.65522	0.000241667	0.00184219	3.4395	2.71248	5.78739	5.69063	5.2007	9.30506	9.86365	10.4064
ENSG00000116954.7_2	RRAGC	chr1:39303870-39325495	-	protein_coding	0.726102	1.65416	0.000229869	0.00179648	3.89962	3.17352	8.67133	7.6003	7.83027	14.4271	13.8825	13.4793
ENSG00000134278.15_3	SPIRE1	chr18:12446511-12658133	-	protein_coding	0.72474	1.6526	2.73279e-05	0.000863451	5.03148	4.30674	19.0428	18.0589	19.2918	31.1848	31.3752	32.5751
ENSG00000154803.12_3	FLCN	chr17:17115526-17140502	-	protein_coding	0.724619	1.65246	0.000132531	0.00140151	1.83533	1.11071	1.09634	1.29412	1.0941	2.45963	2.6691	2.57999
ENSG00000148832.15_3	PAOX	chr10:135192738-135205198	+	protein_coding	0.724227	1.65201	0.000483633	0.00267224	2.44705	1.72283	2.51786	2.14791	2.24764	4.72999	4.09442	4.55472
ENSG00000205795.4_2	CYS1	chr2:10196907-10221071	-	protein_coding	0.723757	1.65148	0.00152785	0.00562525	1.69989	0.976136	1.17809	1.00078	0.746877	2.19252	2.31182	2.24306
ENSG00000162714.12_3	ZNF496	chr1:247460714-247495148	-	protein_coding	0.723608	1.65131	0.0176902	0.036089	3.11973	2.39612	4.5456	4.37954	3.88899	8.56012	9.0917	5.8072
ENSG00000182108.9_4	DEXI	chr16:11022748-11036317	-	protein_coding	0.723298	1.65095	0.0185414	0.0374554	3.16525	2.44196	3.72427	5.27704	4.41023	6.67738	7.65654	9.86304
ENSG00000135597.18_3	REPS1	chr6:139224630-139309398	-	protein_coding	0.722538	1.65008	0.000203387	0.00168297	2.67628	1.95374	3.0523	2.84628	2.72956	5.12313	5.77273	5.29768
ENSG00000142173.14_2	COL6A2	chr21:47518011-47552763	+	protein_coding	0.722389	1.64991	0.000356636	0.00227782	4.48117	3.75878	13.326	11.4349	12.9235	20.8628	21.619	21.5279
ENSG00000011275.18_3	RNF216	chr7:5659678-5821370	-	protein_coding	0.72202	1.64949	2.1777e-05	0.000810902	3.58355	2.86153	6.29589	6.17509	6.33358	10.8981	10.6128	11.4698
ENSG00000123159.15_3	GIPC1	chr19:14588572-14606961	-	protein_coding	0.721651	1.64907	0.00650669	0.0164361	5.56567	4.84402	26.0863	33.6077	24.2733	45.5272	47.5077	46.0742
ENSG00000137814.10_2	HAUS2	chr15:42841008-42862192	+	protein_coding	0.72052	1.64778	0.00733969	0.0180055	2.93198	2.21146	3.36574	3.3355	4.24871	7.54046	5.58439	6.904
ENSG00000171612.6_3	SLC25A33	chr1:9599541-9645237	+	protein_coding	0.720519	1.64777	0.0001685	0.00157318	2.96096	2.24044	4.01914	3.74317	3.43223	6.90069	6.72273	6.73711
ENSG00000105088.8_2	OLFM2	chr19:9964394-10047228	-	protein_coding	0.720353	1.64759	0.000889309	0.00390111	2.38874	1.66839	2.44448	1.88122	2.23595	4.02958	4.38324	4.30481
ENSG00000170631.14_3	ZNF16	chr8:146155744-146176274	-	protein_coding	0.719839	1.647	0.00103923	0.00431233	2.29833	1.57849	2.17752	1.71904	2.0833	3.64711	4.22521	3.9013
ENSG00000136878.12_3	USP20	chr9:132596977-132644117	+	protein_coding	0.719551	1.64667	0.000306442	0.00209094	2.56673	1.84718	2.7955	2.34275	2.67111	4.92901	4.7271	5.12453
ENSG00000159069.13_3	FBXW5	chr9:139834887-139839148	-	protein_coding	0.719191	1.64626	0.0012267	0.00483518	5.16056	4.44136	23.2008	19.6541	19.5171	33.113	34.6199	36.656
ENSG00000182768.8_3	NGRN	chr15:90808891-90821373	+	protein_coding	0.71851	1.64548	4.47134e-05	0.000976378	4.60422	3.88571	13.9331	13.1561	14.2776	22.7276	23.8146	23.438
ENSG00000107960.10_2	STN1	chr10:105642300-105677963	-	protein_coding	0.718243	1.64518	0.00035033	0.00225335	4.93004	4.2118	16.8896	16.6322	19.1708	29.1378	30.1782	29.1512
ENSG00000109065.11_4	NAT9	chr17:72766686-72772506	-	protein_coding	0.717864	1.64475	0.000100888	0.001279	2.86016	2.1423	3.57017	3.34054	3.3372	6.10479	6.0326	6.66152
ENSG00000148450.12_3	MSRB2	chr10:23384435-23410942	+	protein_coding	0.717318	1.64412	0.00116386	0.0046688	3.53951	2.82219	6.80345	5.93216	5.53934	10.0118	11.2186	10.6845
ENSG00000120254.15_3	MTHFD1L	chr6:151186685-151423023	+	protein_coding	0.716202	1.64285	0.000100222	0.00127622	4.42268	3.70648	12.3536	12.4363	11.3995	20.6136	19.6918	21.0573
ENSG00000159753.13_3	CARMIL2	chr16:67678822-67691472	+	protein_coding	0.715441	1.64198	0.000235467	0.00182074	1.42367	0.708227	0.698921	0.603517	0.600833	1.53176	1.85283	1.67302
ENSG00000160282.13_2	FTCD	chr21:47556176-47575481	-	protein_coding	0.71533	1.64186	0.00027538	0.00198361	1.7899	1.07457	1.28371	1.00418	1.04104	2.41998	2.49288	2.46122
ENSG00000276045.2_3	ORAI1	chr12:122064455-122080583	+	protein_coding	0.715226	1.64174	0.000824041	0.00371406	4.58156	3.86634	13.7752	14.4369	12.6005	21.0929	23.9052	23.9471
ENSG00000211584.13_3	SLC48A1	chr12:48147699-48176536	+	protein_coding	0.714681	1.64112	0.00242096	0.00785443	4.53875	3.82407	13.613	12.1786	13.7528	19.5547	24.326	23.1226
ENSG00000006047.12_2	YBX2	chr17:7191571-7197934	-	protein_coding	0.713954	1.64029	0.00689286	0.0171623	2.42619	1.71224	2.64621	2.56361	1.70754	4.22627	4.47545	4.42576
ENSG00000171298.12_2	GAA	chr17:78075355-78093678	+	protein_coding	0.713645	1.63994	0.00133606	0.00510983	4.47692	3.76328	13.165	12.6503	11.9485	19.3103	21.0473	23.66
ENSG00000160584.15_3	SIK3	chr11:116714118-116969153	-	protein_coding	0.713398	1.63966	0.000215364	0.00173388	2.59582	1.88242	2.75465	2.65812	2.64896	5.40034	5.12933	4.63176
ENSG00000184986.10_2	TMEM121	chr14:105992940-105996539	+	protein_coding	0.713347	1.6396	0.0467913	0.079537	2.12807	1.41472	2.559	1.22613	1.39189	2.75818	3.26945	4.20578
ENSG00000219438.8_2	FAM19A5	chr22:48885272-49246724	+	protein_coding	0.713193	1.63943	0.00735537	0.0180355	0.998307	0.285114	0.320973	0.125368	0.217012	1.19179	1.16559	0.679521
ENSG00000204936.9_2	CD177	chr19:43857811-43867324	+	protein_coding	0.713135	1.63936	0.00469433	0.0128605	1.46115	0.748011	0.91053	0.469455	0.687375	1.53027	1.8675	1.87658
ENSG00000165912.15_3	PACSIN3	chr11:47199076-47207994	-	protein_coding	0.712859	1.63905	0.000946456	0.00406052	4.64164	3.92878	13.0109	15.0218	14.7351	24.888	22.1412	24.962
ENSG00000123240.16_3	OPTN	chr10:13141449-13180308	+	protein_coding	0.712166	1.63826	0.00205648	0.00697904	5.22113	4.50897	22.8192	20.3775	22.1803	32.03	39.151	38.1336
ENSG00000099956.18_4	SMARCB1	chr22:24129150-24176703	+	protein_coding	0.711579	1.6376	0.0106359	0.0240523	5.57894	4.86736	33.7591	26.6007	24.9225	52.6731	42.2622	46.0347
ENSG00000115275.11_3	MOGS	chr2:74688184-74692537	-	protein_coding	0.71146	1.63746	0.0334037	0.0600925	4.20539	3.49393	14.2093	8.17002	9.25303	16.7148	17.9809	17.672
ENSG00000133101.9_2	CCNA1	chr13:37005657-37017019	+	protein_coding	0.710825	1.63674	1.84197e-05	0.000782648	4.64379	3.93296	14.4037	14.428	13.9929	23.9171	23.2539	24.8512
ENSG00000106245.10_2	BUD31	chr7:99006264-99017239	+	protein_coding	0.71005	1.63586	4.6779e-05	0.000985575	4.8256	4.11555	16.2831	16.0421	16.6834	26.0396	27.9735	28.1036
ENSG00000197461.13_3	PDGFA	chr7:536895-559933	-	protein_coding	0.70986	1.63565	6.94082e-05	0.00111083	2.70111	1.99125	3.14944	2.92551	2.8583	5.27646	5.55008	5.68939
ENSG00000126602.10_3	TRAP1	chr16:3701640-3767598	-	protein_coding	0.709825	1.63561	0.0035777	0.010447	4.98575	4.27593	20.5059	18.6933	16.166	27.8994	32.3825	31.9741
ENSG00000179094.15_3	PER1	chr17:8043790-8059824	-	protein_coding	0.709689	1.63545	0.000191973	0.00164057	1.4245	0.714809	0.634003	0.748008	0.547891	1.65482	1.64667	1.75243
ENSG00000125775.14_3	SDCBP2	chr20:1290553-1309883	-	protein_coding	0.709313	1.63503	0.000178542	0.00160392	1.30024	0.590923	0.558193	0.469545	0.492287	1.58404	1.31677	1.49487
ENSG00000131508.15_2	UBE2D2	chr5:138906016-139008018	+	protein_coding	0.70823	1.6338	6.16906e-08	0.000349694	5.81381	5.10558	33.5546	33.2757	33.4594	54.7907	55.3484	55.6177
ENSG00000132837.14_3	DMGDH	chr5:78293429-78531861	-	protein_coding	0.708217	1.63378	2.35587e-05	0.000828846	0.896147	0.18793	0.133378	0.150252	0.133836	0.939734	0.839993	0.806104
ENSG00000174996.11_3	KLC2	chr11:66024765-66035331	+	protein_coding	0.707683	1.63318	0.00250353	0.00804812	3.70911	3.00143	8.13679	6.60159	6.3937	11.7644	12.8647	11.6401
ENSG00000118898.15_3	PPL	chr16:4932508-5010742	-	protein_coding	0.707456	1.63292	3.66253e-05	0.00091357	3.21944	2.51198	4.74707	4.70863	4.65673	7.96611	8.25513	8.73764
ENSG00000121671.11_2	CRY2	chr11:45868669-45904799	+	protein_coding	0.707288	1.63273	0.000238353	0.00182793	2.60759	1.9003	2.83008	2.71185	2.65883	4.69895	5.47344	5.13699
ENSG00000130158.13_2	DOCK6	chr19:11309971-11373157	-	protein_coding	0.707278	1.63272	1.20885e-05	0.000731311	2.74256	2.03528	3.21394	3.06622	3.01944	5.53676	5.75623	5.78755
ENSG00000142751.14_2	GPN2	chr1:27202624-27216788	-	protein_coding	0.705621	1.63085	0.00016446	0.00155444	3.97487	3.26925	8.05942	8.98528	8.90761	14.4596	14.4478	15.2782
ENSG00000099364.16_3	FBXL19	chr16:30934376-30960104	+	protein_coding	0.705246	1.63042	0.00271536	0.00853762	2.92663	2.22138	4.34614	3.15743	3.5629	6.74036	6.52416	6.54724
ENSG00000105617.3_2	LENG1	chr19:54658899-54663620	-	protein_coding	0.705009	1.63015	0.00423004	0.0118752	3.51404	2.80903	6.47487	6.22947	5.36937	8.97882	11.2329	11.2148
ENSG00000159403.11	C1R	chr12:7187513-7245203	-	protein_coding	0.704713	1.62982	0.00292443	0.00901732	2.30764	1.60293	1.91079	1.83143	2.4007	4.25987	3.4899	4.13799
ENSG00000160948.13_3	VPS28	chr8:145648984-145653946	-	protein_coding	0.704579	1.62967	0.000487574	0.00268062	3.66404	2.95946	6.5153	6.71845	7.11304	11.3034	12.7566	11.0343
ENSG00000214063.10_3	TSPAN4	chr11:842808-867116	+	protein_coding	0.704501	1.62958	0.000883447	0.00389221	4.02964	3.32513	9.15234	8.72903	9.192	13.8041	16.7443	15.5837
ENSG00000133243.8_3	BTBD2	chr19:1985437-2034880	-	protein_coding	0.704404	1.62947	0.00085811	0.0038209	4.83036	4.12595	18.1301	15.7233	15.6367	25.8725	28.688	27.8642
ENSG00000108262.15_3	GIT1	chr17:27900487-27921072	-	protein_coding	0.704133	1.62917	0.00190612	0.0066008	4.04171	3.33758	10.0761	9.26936	8.08247	16.5994	15.1613	14.7057
ENSG00000197818.11_3	SLC9A8	chr20:48429250-48508779	+	protein_coding	0.704088	1.62911	0.000123867	0.00136887	2.49957	1.79548	2.41433	2.43522	2.5663	4.35361	4.94213	4.68517
ENSG00000093010.13_3	COMT	chr22:19929130-19957498	+	protein_coding	0.703413	1.62835	0.000448594	0.00256971	3.39811	2.6947	5.77946	5.64363	5.02498	8.96828	9.88751	9.79574
ENSG00000171552.12_3	BCL2L1	chr20:30252255-30311792	-	protein_coding	0.703251	1.62817	9.80609e-05	0.00127029	6.47127	5.76802	53.3342	55.3134	51.8882	83.7888	87.9966	91.5615
ENSG00000196411.9_2	EPHB4	chr7:100400187-100425143	-	protein_coding	0.70246	1.62728	7.69338e-05	0.00116288	3.4899	2.78744	6.29737	5.69163	5.73931	10.1868	10.438	10.0827
ENSG00000198892.6_2	SHISA4	chr1:201857808-201861434	+	protein_coding	0.702325	1.62712	8.12787e-05	0.00118937	2.51399	1.81167	2.64541	2.58035	2.31457	4.66887	4.69252	4.77513
ENSG00000132323.8_2	ILKAP	chr2:239079042-239112370	-	protein_coding	0.70187	1.62661	9.25168e-05	0.0012383	3.69172	2.98985	6.87605	7.17001	6.79059	11.7347	12.6183	11.4406
ENSG00000144681.10_2	STAC	chr3:36421836-36589499	+	protein_coding	0.701575	1.62628	0.00039635	0.00240762	2.25217	1.55059	1.72254	1.94135	2.13911	3.65006	3.92026	3.7257
ENSG00000087152.15_2	ATXN7L3	chr17:42269173-42277481	-	protein_coding	0.701515	1.62621	0.000226252	0.0017817	4.34523	3.64371	12.3049	11.0811	11.1474	18.4771	20.0153	19.5149
ENSG00000090447.11_2	TFAP4	chr16:4307187-4323076	-	protein_coding	0.701447	1.62613	9.95007e-05	0.00127292	2.43752	1.73608	2.50332	2.2314	2.26561	4.35772	4.61362	4.28543
ENSG00000184227.7_2	ACOT1	chr14:74003818-74010498	+	protein_coding	0.701404	1.62609	0.000176729	0.00159596	3.36794	2.66654	5.72064	5.10585	5.23687	9.21285	9.01366	9.76005
ENSG00000119673.14_3	ACOT2	chr14:74034324-74042362	+	protein_coding	0.700214	1.62475	0.00323672	0.00974353	3.39858	2.69836	6.39103	5.41207	4.7698	9.9879	8.99798	9.67563
ENSG00000175115.11_3	PACS1	chr11:65837834-66012218	+	protein_coding	0.699279	1.62369	5.23034e-05	0.00101508	4.01214	3.31286	9.41253	8.66713	8.74898	14.7641	15.2192	15.4296
ENSG00000105063.18_3	PPP6R1	chr19:55741148-55770363	-	protein_coding	0.69881	1.62317	0.000600423	0.00303783	5.04513	4.34632	21.1381	18.4695	18.5262	30.6096	33.493	32.0105
ENSG00000169926.10_3	KLF13	chr15:31619058-31727868	+	protein_coding	0.698565	1.62289	0.000310692	0.00211063	4.39835	3.69978	12.7025	12.25	11.0843	19.5022	19.9867	20.7951
ENSG00000189114.6_3	BLOC1S3	chr19:45682003-45685059	+	protein_coding	0.698276	1.62257	0.0135945	0.0293409	2.79374	2.09546	2.81463	3.10626	3.983	4.8747	6.528	6.53929
ENSG00000166224.16_3	SGPL1	chr10:72575717-72640930	+	protein_coding	0.698205	1.62248	3.11733e-05	0.0008761	4.47241	3.77421	13.0145	12.3172	12.7232	20.4478	21.3993	21.7704
ENSG00000105404.10_2	RABAC1	chr19:42460833-42463542	-	protein_coding	0.697363	1.62154	0.00598039	0.0153945	5.1904	4.49304	23.4736	22.3936	18.9445	33.9454	32.4985	40.5895
ENSG00000149480.6_2	MTA2	chr11:62360686-62369312	-	protein_coding	0.697299	1.62147	3.36608e-06	0.00053336	5.73913	5.04183	32.4139	32.1125	31.3079	53.2854	52.2548	51.7122
ENSG00000156603.16_3	MED19	chr11:57471186-57479795	-	protein_coding	0.697114	1.62126	0.000686415	0.00331578	4.57072	3.87361	14.1378	14.4498	12.4658	22.3611	21.9081	24.0779
ENSG00000204775.4	KM-PA-2	chr8:145317003-145331153	-	protein_coding	0.697025	1.62116	0.00166922	0.00599923	3.84149	3.14446	8.77397	7.03065	7.80868	12.5253	13.9509	13.5678
ENSG00000169750.8_2	RAC3	chr17:79989500-79992080	+	protein_coding	0.696543	1.62062	0.0252873	0.0479307	4.55934	3.86279	15.0368	14.7232	11.2122	22.3654	18.6689	27.5193
ENSG00000108819.10_2	PPP1R9B	chr17:48211099-48227991	-	protein_coding	0.696512	1.62058	0.000470905	0.00263673	5.22062	4.52411	24.0146	21.1091	21.0248	34.8628	36.9876	37.0543
ENSG00000173548.8_2	SNX33	chr15:75940247-75954642	+	protein_coding	0.696473	1.62054	0.000105396	0.00129812	3.66898	2.97251	7.1701	6.85604	6.53374	11.2766	12.2035	11.6955
ENSG00000127554.12_2	GFER	chr16:2034208-2037750	+	protein_coding	0.696035	1.62005	0.000210733	0.00171534	4.34468	3.64865	12.2428	11.184	11.2261	19.0954	18.557	20.3423
ENSG00000133597.10_3	ADCK2	chr7:140372953-140396061	+	protein_coding	0.695999	1.62001	0.00633325	0.0160971	3.22634	2.53034	4.8829	5.032	4.43338	8.21943	9.94683	7.12231
ENSG00000101298.13_3	SNPH	chr20:1246960-1289972	+	protein_coding	0.695888	1.61988	0.0012783	0.00497714	2.30444	1.60855	2.34902	1.91409	1.90568	3.59173	4.17912	4.06858
ENSG00000204084.12_3	INPP5B	chr1:38326369-38412729	-	protein_coding	0.695341	1.61927	9.45179e-06	0.000703522	2.19023	1.49489	1.81811	1.83776	1.79956	3.43168	3.56871	3.69478
ENSG00000121753.12_3	ADGRB2	chr1:32192718-32230494	-	protein_coding	0.695337	1.61926	0.0056706	0.0147834	2.19	1.49466	2.05899	1.59787	1.81592	2.94254	3.74538	4.07834
ENSG00000141644.17_2	MBD1	chr18:47793252-47808144	-	protein_coding	0.693927	1.61768	0.000223609	0.0017708	3.22443	2.53051	4.99102	4.6561	4.6919	8.93654	7.86057	8.27376
ENSG00000084112.14_3	SSH1	chr12:109171968-109251366	-	protein_coding	0.693769	1.6175	6.01857e-05	0.00106494	2.95767	2.2639	3.99841	3.59665	3.82208	6.63842	6.95672	6.71446
ENSG00000130305.16_2	NSUN5	chr7:72716514-72722864	-	protein_coding	0.693768	1.6175	0.000728172	0.00344231	2.77773	2.08396	3.4411	2.91807	3.37967	5.58125	6.31605	5.69814
ENSG00000143786.7_3	CNIH3	chr1:224622362-224928251	+	protein_coding	0.693191	1.61686	3.15669e-05	0.000878314	1.47534	0.782151	0.701943	0.69583	0.762081	1.68035	1.79822	1.86612
ENSG00000068137.14_2	PLEKHH3	chr17:40819932-40829012	-	protein_coding	0.69258	1.61617	0.00211947	0.00713806	2.30128	1.6087	2.42911	1.83673	1.9161	3.7045	4.25949	3.83957
ENSG00000032389.12_4	EIPR1	chr2:3192696-3381653	-	protein_coding	0.692227	1.61578	7.38073e-05	0.00113927	2.03948	1.34725	1.49949	1.65424	1.48253	2.98221	3.25428	3.10091
ENSG00000160917.14_2	CPSF4	chr7:99036545-99054994	+	protein_coding	0.691951	1.61547	0.00077502	0.00357428	2.66436	1.97241	2.61069	2.89252	3.29972	5.18469	5.39118	5.44548
ENSG00000167468.16_3	GPX4	chr19:1103925-1106790	+	protein_coding	0.691891	1.6154	5.12467e-05	0.00101488	7.14869	6.4568	90.2788	86.3597	83.9943	136.555	142.511	143.727
ENSG00000117308.14_3	GALE	chr1:24122089-24127294	-	protein_coding	0.691612	1.61509	0.000373276	0.0023397	4.49396	3.80235	13.2064	12.5802	13.0759	20.4637	23.4407	20.809
ENSG00000067182.7_2	TNFRSF1A	chr12:6437923-6451280	-	protein_coding	0.69157	1.61504	0.00197553	0.00677113	4.85059	4.15902	16.8062	18.7653	15.1992	27.2659	26.5733	29.8153
ENSG00000176907.4_2	C8orf4	chr8:40010974-40012827	+	protein_coding	0.691499	1.61496	0.00136744	0.00519506	5.85784	5.16634	31.0526	36.0642	37.9809	58.278	55.4271	57.3141
ENSG00000139722.6_3	VPS37B	chr12:123349875-123380991	-	protein_coding	0.691426	1.61488	0.00028748	0.00203139	3.98134	3.28991	9.36986	8.31375	8.68699	14.0208	15.0974	15.2951
ENSG00000100647.7_2	SUSD6	chr14:70078313-70181859	+	protein_coding	0.690871	1.61426	0.00120645	0.00478561	3.08847	2.39759	4.85736	4.04136	3.95444	7.12569	7.5816	7.82539
ENSG00000173020.10_3	GRK2	chr11:67033881-67054027	+	protein_coding	0.690866	1.61425	0.000252618	0.00188484	3.30017	2.6093	5.54482	4.82088	4.96416	8.62629	9.14922	8.7827
ENSG00000067191.15_2	CACNB1	chr17:37329709-37353956	-	protein_coding	0.69025	1.61356	7.67763e-05	0.00116288	2.26598	1.57573	2.06798	2.0561	1.82492	3.81762	3.72136	3.89198
ENSG00000011451.17_3	WIZ	chr19:15530791-15560762	-	protein_coding	0.690242	1.61355	0.00409437	0.0115866	3.43702	2.74678	6.28953	5.37271	5.50974	8.88725	9.35444	11.409
ENSG00000110925.6_2	CSRNP2	chr12:51454988-51477447	-	protein_coding	0.690219	1.61353	0.000141041	0.00144015	3.78908	3.09886	8.15156	7.31541	7.26367	12.6567	12.9176	12.8986
ENSG00000128268.11_2	MGAT3	chr22:39853349-39888199	+	protein_coding	0.689455	1.61267	0.000208184	0.00170402	3.88346	3.194	8.71672	8.177	7.59508	13.8184	14.0012	13.4604
ENSG00000068724.15_3	TTC7A	chr2:47143296-47303276	+	protein_coding	0.689294	1.61249	0.0170832	0.0351005	3.2746	2.5853	5.53652	4.12482	5.4526	7.04723	9.68925	9.53565
ENSG00000148297.15_3	MED22	chr9:136205160-136214986	-	protein_coding	0.689035	1.6122	0.00557536	0.0146376	3.45662	2.76759	6.71111	4.74608	6.12679	10.0191	9.93551	9.98142
ENSG00000170727.7	BOP1	chr8:145486055-145515082	-	protein_coding	0.688533	1.61164	0.000805776	0.00365635	3.48553	2.797	6.48737	5.32102	6.0929	10.0663	9.98572	10.5589
ENSG00000137266.14_2	SLC22A23	chr6:3269196-3457256	-	protein_coding	0.688483	1.61159	0.000453339	0.00258512	1.72659	1.0381	1.15862	1.01719	0.988742	2.07304	2.40421	2.46479
ENSG00000168936.10_2	TMEM129	chr4:1717679-1723085	-	protein_coding	0.688066	1.61112	0.00543844	0.0143487	3.35819	2.67012	5.32945	5.93244	4.87635	9.12253	8.10066	10.7053
ENSG00000099821.13_2	POLRMT	chr19:617224-633604	-	protein_coding	0.687892	1.61093	0.00303691	0.00927519	4.27854	3.59064	12.2397	10.3274	10.6591	16.344	19.2297	19.8336
ENSG00000099381.17_2	SETD1A	chr16:30968615-30995985	+	protein_coding	0.687891	1.61093	0.000504844	0.00273412	3.65747	2.96958	7.43281	6.62975	6.46985	11.2018	12.3237	11.3587
ENSG00000141504.11_2	SAT2	chr17:7529552-7531194	-	protein_coding	0.687434	1.61042	0.000761694	0.00353524	3.48187	2.79443	5.34101	6.13031	6.38513	10.1121	10.6568	9.7662
ENSG00000146278.10_2	PNRC1	chr6:89790470-89794879	+	protein_coding	0.687412	1.61039	3.5478e-05	0.000911512	4.92297	4.23556	18.4668	17.0695	18.0042	28.8932	29.8027	29.3196
ENSG00000121413.12_2	ZSCAN18	chr19:58595205-58629794	-	protein_coding	0.687274	1.61024	0.0357206	0.063435	3.22386	2.53659	4.88163	5.24541	4.31754	7.03378	11.4999	7.12107
ENSG00000099864.17_3	PALM	chr19:708939-748329	+	protein_coding	0.687043	1.60998	0.000508136	0.00274433	4.70054	4.0135	16.3309	14.5865	14.5949	23.9099	24.6088	26.5584
ENSG00000122515.14_3	ZMIZ2	chr7:44788180-44809480	+	protein_coding	0.686586	1.60947	0.00097096	0.00412766	3.20201	2.51542	5.20351	4.66735	4.31662	7.72071	8.73248	8.18177
ENSG00000171462.14_3	DLK2	chr6:43418090-43424370	-	protein_coding	0.685505	1.60826	7.85792e-05	0.00116977	2.47199	1.78649	2.31991	2.53044	2.50271	4.61973	4.71006	4.322
ENSG00000100299.17_2	ARSA	chr22:51061182-51066601	-	protein_coding	0.68542	1.60817	0.00263301	0.00834507	3.75023	3.06481	7.64707	6.57573	7.94345	11.19	13.3494	12.9302
ENSG00000067141.16_2	NEO1	chr15:73344051-73597547	+	protein_coding	0.684973	1.60767	3.06866e-06	0.00052744	2.90939	2.22442	3.71419	3.68734	3.6187	6.66657	6.37709	6.49824
ENSG00000166925.8_3	TSC22D4	chr7:100060982-100076902	-	protein_coding	0.684973	1.60767	0.0015714	0.00572704	2.68434	1.99937	3.37235	3.07939	2.58342	5.2492	5.70234	5.34089
ENSG00000270882.2_2	HIST2H4A	chr1:149804223-149811339	+	protein_coding	0.684598	1.60725	0.000847476	0.00378552	1.8679	1.1833	1.42055	1.29888	1.10474	2.56057	2.9	2.50185
ENSG00000129250.11_2	KIF1C	chr17:4901243-4931696	+	protein_coding	0.684236	1.60685	0.000234543	0.00182074	4.89531	4.21108	18.8688	16.7913	16.9722	27.9935	29.4046	28.8998
ENSG00000148290.9_3	SURF1	chr9:136218610-136223552	-	protein_coding	0.684135	1.60674	0.00088973	0.00390111	4.68428	4.00014	15.7722	15.8154	13.5275	23.5762	25.4381	25.1563
ENSG00000005194.14_3	CIAPIN1	chr16:57462081-57481440	-	protein_coding	0.68358	1.60612	0.0141928	0.0303373	4.24694	3.56336	11.0061	10.9084	10.5552	15.9728	22.8213	15.9296
ENSG00000183889.12_4	AC138969.1	chr16:16411301-16444447	+	protein_coding	0.682907	1.60537	3.87636e-05	0.000933342	3.07632	2.39341	4.44257	4.17069	4.15366	7.16851	7.60636	7.53557
ENSG00000086758.15_3	HUWE1	chrX:53559057-53713674	-	protein_coding	0.682789	1.60524	3.8551e-06	0.000552635	5.21638	4.53359	22.3036	22.5336	21.6531	35.7953	36.0644	36.6799
ENSG00000196998.17_3	WDR45	chrX:48929127-48958108	-	protein_coding	0.682646	1.60508	0.000531406	0.00282417	2.71627	2.03363	3.22656	3.19673	2.86947	5.20624	5.49218	6.04403
ENSG00000181135.15_4	ZNF707	chr8:144766622-144796068	+	protein_coding	0.682121	1.6045	0.0328117	0.0592616	1.55	0.867882	0.366211	1.16434	1.05557	2.02419	1.78898	1.97672
ENSG00000185122.10_2	HSF1	chr8:145515273-145538385	+	protein_coding	0.682039	1.60441	0.000593186	0.00301798	3.74665	3.06461	7.34339	7.39861	7.35735	11.4469	12.2458	13.6698
ENSG00000068308.13_3	OTUD5	chrX:48779305-48815648	-	protein_coding	0.681366	1.60366	0.00122035	0.004821	4.45469	3.77333	12.4027	13.5646	12.0968	18.9445	21.7075	22.2807
ENSG00000043355.11_3	ZIC2	chr13:100634026-100639027	+	protein_coding	0.681234	1.60351	3.46891e-05	0.000911512	4.9541	4.27286	18.6218	18.1449	18.2304	28.7873	31.1347	30.1164
ENSG00000137393.9_2	RNF144B	chr6:18387581-18469105	+	protein_coding	0.681064	1.60332	0.000277804	0.00199211	4.56493	3.88387	13.9378	14.6186	12.7896	22.2934	23.3878	22.342
ENSG00000159461.14_3	AMFR	chr16:56395364-56459450	-	protein_coding	0.680335	1.60251	0.0264683	0.0497368	5.08297	4.40264	20.7725	19.6398	20.0553	43.4661	27.8702	29.332
ENSG00000165275.9_2	TRMT10B	chr9:37753800-37778969	+	protein_coding	0.680323	1.6025	0.00673617	0.0168698	2.50229	1.82196	2.48536	2.52151	2.60096	4.94369	3.75122	5.44062
ENSG00000138835.22_3	RGS3	chr9:116207011-116360023	+	protein_coding	0.679741	1.60185	0.00145139	0.00541454	3.69657	3.01683	7.54535	6.28492	7.51752	11.2238	12.3285	12.3766
ENSG00000100292.16_2	HMOX1	chr22:35776354-35790207	+	protein_coding	0.679353	1.60142	0.000112663	0.0013325	2.74735	2.068	3.15082	3.29474	3.13543	5.34198	5.95477	5.86436
ENSG00000100325.14_3	ASCC2	chr22:30184597-30234293	-	protein_coding	0.679266	1.60132	0.000133917	0.00140468	3.55201	2.87274	6.22119	6.51336	6.24271	10.4146	11.4537	10.3507
ENSG00000135097.6_2	MSI1	chr12:120779133-120806983	-	protein_coding	0.679082	1.60112	0.000101956	0.00128244	2.47754	1.79846	2.28221	2.59029	2.57169	4.54836	4.49595	4.66544
ENSG00000067606.16_3	PRKCZ	chr1:1981909-2116834	+	protein_coding	0.679049	1.60108	0.00100259	0.00421682	3.52974	2.8507	6.42087	6.14712	6.07699	9.92922	11.8341	9.983
ENSG00000111678.10_2	C12orf57	chr12:7052141-7055166	+	protein_coding	0.678815	1.60082	7.48267e-05	0.001147	4.74214	4.06332	16.6409	15.1523	15.398	25.3921	26.0082	25.891
ENSG00000146083.11_2	RNF44	chr5:175953698-175965026	-	protein_coding	0.678171	1.60011	0.000661593	0.00323116	2.73846	2.06029	2.97334	3.19888	3.34847	5.1444	5.98994	5.92028
ENSG00000156853.12_3	ZNF689	chr16:30613879-30635333	-	protein_coding	0.677932	1.59984	8.31581e-05	0.00120111	2.92001	2.24208	3.5221	3.71954	3.9609	6.40842	6.66828	6.6315
ENSG00000205336.11_3	ADGRG1	chr16:57644564-57699492	+	protein_coding	0.677749	1.59964	0.00131171	0.00505069	2.94965	2.2719	4.30697	3.87598	3.35335	6.84199	6.79034	6.54775
ENSG00000266074.8_2	BAHCC1	chr17:79369275-79433358	+	protein_coding	0.677322	1.59917	0.011995	0.026537	1.35347	0.676151	0.653271	0.683664	0.465633	1.10759	1.71906	1.9114
ENSG00000196422.10_2	PPP1R26	chr9:138370925-138380739	+	protein_coding	0.677315	1.59916	0.000210927	0.00171601	4.27207	3.59476	11.9933	10.6924	10.6083	18.2287	18.347	18.3868
ENSG00000196544.7_2	BORCS6	chr17:8091651-8094225	-	protein_coding	0.677184	1.59902	0.00170701	0.00608657	2.51527	1.83809	2.85344	2.63121	2.26631	4.32088	4.74803	5.10961
ENSG00000100982.11_2	PCIF1	chr20:44563267-44576662	+	protein_coding	0.676692	1.59847	0.000225894	0.00178114	4.41868	3.74199	12.3942	11.924	12.8369	19.1103	20.8095	21.3049
ENSG00000132879.13_2	FBXO44	chr1:11714432-11723384	+	protein_coding	0.676477	1.59823	1.76816e-05	0.000782648	3.40251	2.72604	5.6218	5.63413	5.59321	9.57061	9.93777	9.227
ENSG00000121060.16_3	TRIM25	chr17:54965270-54991399	-	protein_coding	0.676382	1.59813	0.000405571	0.00243027	5.5896	4.91322	26.6827	30.3412	30.5324	46.4426	47.6491	47.3806
ENSG00000099994.10_2	SUSD2	chr22:24577227-24585078	+	protein_coding	0.675892	1.59758	0.000246682	0.00186118	1.49143	0.81554	0.718361	0.680299	0.888013	1.7419	1.85836	1.83614
ENSG00000175213.2_2	ZNF408	chr11:46722368-46727462	+	protein_coding	0.675069	1.59667	0.0022858	0.00754397	2.78658	2.11151	3.36452	3.37794	3.22356	5.77181	5.21304	6.80772
ENSG00000173706.12_2	HEG1	chr3:124684554-124774802	-	protein_coding	0.675039	1.59664	1.81782e-05	0.000782648	2.97726	2.30222	3.88666	3.796	4.11938	6.83963	6.87324	6.9119
ENSG00000103024.7_3	NME3	chr16:1820287-1821731	-	protein_coding	0.674607	1.59616	0.00952785	0.0220362	2.98663	2.31202	3.73191	3.30738	5.00774	6.70248	7.10269	6.97869
ENSG00000213762.11_3	ZNF134	chr19:58125601-58136091	+	protein_coding	0.674513	1.59606	3.2386e-05	0.0008852	4.02047	3.34596	9.06426	8.88502	9.5667	14.9188	15.5196	15.253
ENSG00000117411.16_2	B4GALT2	chr1:44444615-44456842	+	protein_coding	0.674042	1.59554	0.00412508	0.0116499	4.38734	3.7133	14.3162	10.9526	11.3262	19.4224	20.3844	19.9875
ENSG00000008710.19_3	PKD1	chr16:2138711-2185899	-	protein_coding	0.673922	1.5954	0.00353778	0.0103636	2.97359	2.29967	4.6104	3.87563	3.36301	6.67529	6.69832	7.20224
ENSG00000275342.4_2	PRAG1	chr8:8175258-8244008	-	protein_coding	0.673897	1.59538	0.00232286	0.00762889	2.72141	2.04751	3.10563	3.23078	3.06713	4.85966	6.38174	5.63202
ENSG00000125503.12_2	PPP1R12C	chr19:55602281-55628927	-	protein_coding	0.673872	1.59535	0.00406221	0.0115101	3.71432	3.04045	8.27435	7.25963	6.27033	11.413	11.9895	13.0248
ENSG00000176476.8_2	SGF29	chr16:28565236-28603111	+	protein_coding	0.673754	1.59522	0.0201332	0.0399926	3.74619	3.07243	8.4134	5.75758	8.35718	12.0816	11.277	14.0449
ENSG00000204815.9_3	TTC25	chr17:40086888-40117669	+	protein_coding	0.67368	1.59514	0.00868219	0.0205249	1.99816	1.32448	1.48706	1.45507	1.57263	2.89451	2.42896	3.77425
ENSG00000187954.12_3	CYHR1	chr8:145674965-145691060	-	protein_coding	0.673554	1.595	0.000341651	0.00221966	2.65129	1.97774	3.0255	2.95873	2.83443	4.81861	5.48582	5.57012
ENSG00000187134.13_3	AKR1C1	chr10:5005445-5025475	+	protein_coding	0.673235	1.59465	2.25906e-05	0.000819436	4.00942	3.33618	9.06252	9.31831	8.92106	14.9088	15.6591	14.7608
ENSG00000154781.15_2	CCDC174	chr3:14693253-14714166	+	protein_coding	0.673221	1.59463	0.000411879	0.00245164	2.81636	2.14314	3.47572	3.22756	3.55503	6.14342	6.44506	5.57126
ENSG00000170265.11_2	ZNF282	chr7:148892577-148923339	+	protein_coding	0.673037	1.59443	0.0014253	0.00534577	3.36762	2.69458	5.63206	4.99618	5.82221	8.45069	9.92989	9.64587
ENSG00000107833.10_2	NPM3	chr10:103541082-103543170	-	protein_coding	0.672865	1.59424	3.28538e-05	0.000890557	4.13561	3.46275	10.2541	9.55504	10.2824	16.5376	16.781	16.4143
ENSG00000006282.20_3	SPATA20	chr17:48620419-48633213	+	protein_coding	0.672709	1.59406	0.000778004	0.00358051	3.36844	2.69573	5.63129	5.41529	5.39256	8.63347	10.362	9.06394
ENSG00000166106.3_2	ADAMTS15	chr11:130318869-130346536	+	protein_coding	0.671886	1.59315	0.00052739	0.00280996	2.74544	2.07356	3.48894	3.14888	3.00438	5.30555	5.87458	5.95688
ENSG00000158552.12_3	ZFAND2B	chr2:220059959-220074373	+	protein_coding	0.671876	1.59314	0.00541645	0.0143126	3.61108	2.9392	7.15209	7.21909	5.73397	9.98824	12.1862	11.5916
ENSG00000158292.6_2	GPR153	chr1:6307406-6321035	-	protein_coding	0.671643	1.59289	0.000421751	0.00248366	2.72121	2.04957	3.31902	3.12249	2.98472	5.13547	5.8946	5.7786
ENSG00000163719.19_4	MTMR14	chr3:9691117-9744077	+	protein_coding	0.671552	1.59279	2.05104e-05	0.000800733	2.76278	2.09122	3.22182	3.19195	3.37167	5.58373	5.91374	5.86832
ENSG00000159840.15_3	ZYX	chr7:143078173-143088204	+	protein_coding	0.671207	1.59241	0.00124968	0.00489936	4.77564	4.10444	16.3341	14.7125	17.6865	24.9763	27.5043	26.7555
ENSG00000116922.14_3	C1orf109	chr1:38147242-38157921	-	protein_coding	0.671138	1.59233	0.00916689	0.0213705	2.69771	2.02657	3.39121	3.55721	2.3798	5.49185	5.16373	5.82434
ENSG00000110080.18_2	ST3GAL4	chr11:126225535-126310239	+	protein_coding	0.671043	1.59222	0.000951748	0.00407268	2.26419	1.59314	1.87129	2.34202	1.86198	3.70841	3.75872	3.94766
ENSG00000181350.11_3	LRRC75A	chr17:16344891-16395467	-	protein_coding	0.670952	1.59212	0.0144277	0.0306826	1.79089	1.11993	1.34692	1.45267	0.783464	2.11855	2.6624	2.62754
ENSG00000116604.17_3	MEF2D	chr1:156433519-156470620	-	protein_coding	0.670685	1.59183	0.013202	0.028676	3.18377	2.51309	5.20939	4.12086	4.84997	7.10884	9.93781	7.4595
ENSG00000169696.15_3	ASPSCR1	chr17:79934683-79975282	+	protein_coding	0.670674	1.59182	6.62714e-05	0.00109498	2.6303	1.95962	3.06426	2.81699	2.79328	5.01895	5.34961	5.21052
ENSG00000275183.1_2	LENG9	chr19:54972976-54974894	-	protein_coding	0.669385	1.59039	0.00183829	0.00642737	2.38791	1.71853	2.29398	2.61457	1.9937	4.49314	4.30172	3.92339
ENSG00000147509.13_2	RGS20	chr8:54764368-54871863	+	protein_coding	0.669162	1.59015	0.00104362	0.00432592	2.14934	1.48018	2.10195	1.6973	1.59522	3.43046	3.48246	3.39629
ENSG00000172366.19_3	MCRIP2	chr16:686817-698474	+	protein_coding	0.66804	1.58891	0.000622682	0.00310912	2.26676	1.59872	2.06072	2.12427	1.90544	3.53374	3.70644	4.22319
ENSG00000122140.10_3	MRPS2	chr9:138391830-138396519	+	protein_coding	0.667716	1.58856	0.0360826	0.0639678	4.63602	3.96831	12.4941	18.4047	13.6449	26.7963	19.3392	26.1909
ENSG00000139737.21_4	SLAIN1	chr13:78271989-78338377	+	protein_coding	0.667318	1.58812	0.00335884	0.00999069	1.99551	1.32819	1.71308	1.58311	1.25875	3.21367	2.60932	3.16903
ENSG00000106546.12_2	AHR	chr7:17338246-17385776	+	protein_coding	0.66713	1.58791	1.88243e-06	0.000481574	3.17007	2.50294	4.58032	4.64373	4.78298	7.95	8.00952	8.04336
ENSG00000167646.13_4	DNAAF3	chr19:55670029-55678090	-	protein_coding	0.665635	1.58627	0.00151024	0.00557235	2.7	2.03437	3.14994	3.36157	2.7978	4.96088	5.8802	5.69013
ENSG00000132170.19_3	PPARG	chr3:12328867-12475855	+	protein_coding	0.665536	1.58616	0.000493265	0.00269658	3.48259	2.81706	6.3614	5.73332	6.06098	10.9285	10.1332	9.5169
ENSG00000181754.6_2	AMIGO1	chr1:110046797-110052360	-	protein_coding	0.665512	1.58613	0.000406551	0.00243027	2.85608	2.19057	3.76718	3.72632	3.22178	6.22769	6.04427	6.45526
ENSG00000157349.16_3	DDX19B	chr16:70323566-70369186	+	protein_coding	0.665431	1.58604	2.55537e-05	0.000856146	3.91624	3.25081	8.87559	8.39642	8.29495	14.1763	13.8165	14.304
ENSG00000137166.14_2	FOXP4	chr6:41514164-41570122	+	protein_coding	0.665231	1.58582	0.000136653	0.00141801	3.3407	2.67547	5.60521	5.42996	5.13895	8.70796	9.54694	9.15544
ENSG00000160223.16_2	ICOSLG	chr21:45642874-45660849	-	protein_coding	0.664824	1.58537	0.00461093	0.0126797	1.16484	0.50002	0.554963	0.258959	0.44488	1.26537	1.04117	1.43749
ENSG00000099822.2_2	HCN2	chr19:589893-617159	+	protein_coding	0.664182	1.58467	0.00103354	0.00429678	4.38427	3.72009	13.1885	11.5153	11.8884	18.4734	21.2279	20.0403
ENSG00000110057.7_3	UNC93B1	chr11:67758575-67772452	-	protein_coding	0.664112	1.58459	0.000323039	0.00214924	4.27399	3.60988	12.0024	10.567	11.1004	17.6547	19.0494	18.36
ENSG00000120029.12_2	C10orf76	chr10:103605356-103815950	-	protein_coding	0.663513	1.58394	4.81429e-05	0.000993798	3.80128	3.13776	8.10861	7.71309	7.59126	12.6916	13.4276	12.7165
ENSG00000104892.16_2	KLC3	chr19:45836692-45854778	+	protein_coding	0.662964	1.58333	0.00393923	0.0112234	1.96811	1.30515	1.78819	1.46312	1.19715	2.65446	3.07658	3.02036
ENSG00000198551.9_3	ZNF627	chr19:11670189-11729950	+	protein_coding	0.662879	1.58324	0.030094	0.0551836	3.12668	2.4638	4.8478	4.55747	4.16607	8.79717	9.18562	5.677
ENSG00000213996.12_3	TM6SF2	chr19:19375173-19384200	-	protein_coding	0.662693	1.58304	0.000539956	0.00284921	3.99658	3.33389	9.30507	8.35728	9.6316	14.5942	14.5642	15.7565
ENSG00000163870.14_3	TPRA1	chr3:127291912-127317094	-	protein_coding	0.661487	1.58171	0.00416968	0.0117437	4.02421	3.36272	9.24558	8.2846	10.443	15.201	16.7567	13.9733
ENSG00000143862.7_2	ARL8A	chr1:202102532-202113871	-	protein_coding	0.66128	1.58149	0.000656844	0.00321914	4.45208	3.7908	13.4645	12.2273	12.8567	19.5084	22.5509	20.7116
ENSG00000183426.16_3	NPIPA1	chr16:15016659-15045917	+	protein_coding	0.661199	1.5814	0.00597034	0.0153748	2.64997	1.98877	3.48138	2.43111	3.06623	4.92372	5.22239	5.70824
ENSG00000170498.8_2	KISS1	chr1:204159469-204165614	-	protein_coding	0.66052	1.58065	0.00214157	0.00719995	0.706558	0.0460387	0.100467	0	0	0.811156	0.609675	0.490704
ENSG00000188051.6_3	TMEM221	chr19:17546318-17559376	-	protein_coding	0.660477	1.58061	0.00682367	0.0170421	0.880921	0.220444	0.138281	0.262047	0.100919	0.574988	0.94924	1.03427
ENSG00000167702.11_2	KIFC2	chr8:145691426-145699585	+	protein_coding	0.660262	1.58037	0.0103498	0.0235266	2.96803	2.30777	4.91624	3.4316	3.62929	6.17016	7.30529	7.04478
ENSG00000110492.15_4	MDK	chr11:46402306-46405387	+	protein_coding	0.660166	1.58026	0.000970583	0.00412766	2.51097	1.8508	2.79932	2.70309	2.33558	4.67635	4.38042	5.06381
ENSG00000165689.16_3	SDCCAG3	chr9:139296374-139305061	-	protein_coding	0.660145	1.58024	0.000878885	0.00388103	3.2965	2.63635	5.71121	4.74758	5.2313	8.3896	9.24533	8.85967
ENSG00000126254.11_2	RBM42	chr19:36119932-36128588	+	protein_coding	0.659711	1.57977	0.000942204	0.0040475	5.0984	4.43869	22.7636	20.3723	19.0805	32.1958	33.3046	34.3087
ENSG00000100207.18_4	TCF20	chr22:42556019-42739622	-	protein_coding	0.65899	1.57898	1.45066e-05	0.000755289	2.64822	1.98923	3.02157	2.90218	2.98793	5.45911	5.22651	5.12577
ENSG00000126012.11_3	KDM5C	chrX:53220503-53254604	-	protein_coding	0.658665	1.57862	0.000790473	0.00361326	4.56317	3.9045	15.4225	13.0509	13.5537	22.1405	23.393	22.4052
ENSG00000116670.14_3	MAD2L2	chr1:11734537-11751707	-	protein_coding	0.658423	1.57836	0.00428572	0.0119855	4.67439	4.01597	17.3747	15.0218	13.3829	23.0805	24.621	25.9856
ENSG00000125877.12_2	ITPA	chr20:3189514-3204516	+	protein_coding	0.65836	1.57829	0.000128644	0.00138792	5.00972	4.35136	20.5873	19.3153	18.393	31.4691	31.0371	31.1442
ENSG00000167136.6_2	ENDOG	chr9:131580753-131584956	+	protein_coding	0.658124	1.57803	0.00273393	0.00858381	4.55755	3.89943	14.6599	15.2812	12.0335	22.202	22.5454	22.9027
ENSG00000165283.15_2	STOML2	chr9:35099773-35103192	-	protein_coding	0.657979	1.57787	0.000673419	0.0032724	6.98711	6.32913	82.73	78.8505	76.735	129.98	132.683	115.603
ENSG00000059728.10_3	MXD1	chr2:70124820-70170077	+	protein_coding	0.657615	1.57747	0.00273735	0.00859104	1.24346	0.585843	0.476303	0.577922	0.45147	1.59575	1.4439	1.09223
ENSG00000177030.16_3	DEAF1	chr11:644233-706715	-	protein_coding	0.65731	1.57714	0.00164806	0.00594345	3.53723	2.87992	6.66384	5.61349	6.86952	10.3694	10.2418	11.2422
ENSG00000164713.9_2	BRI3	chr7:97881691-97939753	+	protein_coding	0.657166	1.57698	0.000714517	0.00341192	3.75669	3.09952	8.12215	7.66123	6.97026	11.8134	12.657	13.1127
ENSG00000086544.2_2	ITPKC	chr19:41223008-41246765	+	protein_coding	0.657049	1.57685	0.00137166	0.00520685	2.8727	2.21565	3.91422	3.76206	3.28236	5.80008	6.42241	6.7848
ENSG00000189337.16_3	KAZN	chr1:14219287-15444539	+	protein_coding	0.656749	1.57653	0.000151423	0.00149321	2.83942	2.18268	3.45791	3.64957	3.51448	5.74588	6.43883	6.30655
ENSG00000259332.3_3	ST20-MTHFS	chr15:80137492-80216096	-	protein_coding	0.656676	1.57645	0.0213165	0.0418873	2.92632	2.26965	3.89592	4.74719	2.98478	6.15763	7.6415	6.10188
ENSG00000099804.8_2	CDC34	chr19:531712-542092	+	protein_coding	0.656395	1.57614	0.0206789	0.0409138	4.89493	4.23854	20.3055	14.0243	20.0133	27.2418	31.5291	27.6681
ENSG00000126351.12_2	THRA	chr17:38214543-38250120	+	protein_coding	0.656276	1.57601	5.1181e-05	0.00101488	4.03419	3.37792	9.60762	9.2707	9.31204	14.7441	16.0205	15.4115
ENSG00000198752.10_2	CDC42BPB	chr14:103398716-103523799	-	protein_coding	0.656194	1.57592	1.59332e-05	0.00077096	6.36788	5.71169	52.616	51.1912	50.4371	79.3711	83.0764	82.3673
ENSG00000140265.12_2	ZSCAN29	chr15:43650370-43663223	-	protein_coding	0.655834	1.57553	0.00388956	0.0111227	3.60764	2.9518	7.36466	6.63706	6.25049	11.3501	12.5052	9.86046
ENSG00000196812.4_2	ZSCAN16	chr6:28092338-28097860	+	protein_coding	0.655726	1.57541	0.000357621	0.00228129	3.24218	2.58645	4.9649	5.01707	5.03682	7.79516	8.5301	9.10729
ENSG00000168306.12_2	ACOX2	chr3:58490863-58523046	-	protein_coding	0.655719	1.5754	0.000324233	0.00215256	1.04411	0.388389	0.224301	0.337694	0.36932	1.00152	1.14116	1.04604
ENSG00000071575.11_2	TRIB2	chr2:12857015-12882860	+	protein_coding	0.655673	1.57535	0.000168052	0.00157303	4.53239	3.87671	13.9261	12.8913	14.2874	21.3935	22.3666	22.683
ENSG00000103512.14_3	NOMO1	chr16:14927538-14990017	+	protein_coding	0.655474	1.57513	0.000327327	0.00216169	5.06179	4.40631	20.5421	21.3812	18.7754	31.4255	33.0249	32.7728
ENSG00000061273.17_3	HDAC7	chr12:48176505-48226915	-	protein_coding	0.65536	1.57501	4.64444e-05	0.000982763	4.36728	3.71192	12.6594	11.9616	11.7089	19.1985	19.8539	19.8709
ENSG00000065000.15_3	AP3D1	chr19:2100987-2164464	-	protein_coding	0.655297	1.57494	0.000397912	0.00241161	4.64193	3.98663	15.2363	13.7142	15.6749	23.6595	24.8069	23.4544
ENSG00000197905.8_4	TEAD4	chr12:3068496-3149839	+	protein_coding	0.654997	1.57461	0.000235477	0.00182074	4.25066	3.59566	10.8127	11.5913	10.8791	17.2982	17.6699	19.1918
ENSG00000102030.15_3	NAA10	chrX:153194695-153200676	-	protein_coding	0.654809	1.57441	0.000322122	0.00214591	3.88557	3.23076	8.34567	7.85147	9.00101	13.4614	13.5977	14.2942
ENSG00000167114.12_3	SLC27A4	chr9:131102925-131123749	+	protein_coding	0.654804	1.5744	0.00126623	0.00494545	4.4229	3.7681	13.8489	11.8487	12.2549	19.0975	21.6362	20.6936
ENSG00000185989.10_3	RASA3	chr13:114747194-114898086	-	protein_coding	0.654574	1.57415	0.000440324	0.00253707	4.02544	3.37087	9.62131	8.88536	9.54445	14.3553	16.3843	15.1778
ENSG00000267120.3_4	AD000671.2	chr19:36230153-36236333	-	protein_coding	0.654205	1.57375	0.00464658	0.012755	0.974123	0.319918	0.438471	0.110681	0.217374	0.911633	0.924691	1.06042
ENSG00000139174.11_3	PRICKLE1	chr12:42850559-42984157	-	protein_coding	0.654054	1.57358	0.0221252	0.0431413	2.51655	1.86249	3.33048	2.53147	2.14418	3.86877	5.01752	5.39488
ENSG00000003249.13_2	DBNDD1	chr16:90071273-90086536	-	protein_coding	0.653885	1.5734	9.55294e-06	0.000704973	3.20012	2.54624	4.87965	4.73704	4.908	8.141	8.42584	8.00913
ENSG00000174574.15_3	AKIRIN1	chr1:39456895-39471731	+	protein_coding	0.653712	1.57321	0.0318382	0.0578544	5.15667	4.50296	16.3157	23.7734	26.1739	34.0174	33.4408	36.6341
ENSG00000113916.17_3	BCL6	chr3:187439165-187463515	-	protein_coding	0.653455	1.57293	0.000989574	0.00417952	1.97494	1.32149	1.37019	1.71069	1.42974	2.68827	3.01701	3.1004
ENSG00000103496.14_3	STX4	chr16:31044210-31054296	+	protein_coding	0.653325	1.57279	0.00045039	0.00257526	3.73374	3.08042	7.73327	7.36125	7.28796	11.2908	12.8298	12.8519
ENSG00000244486.8_3	SCARF2	chr22:20779105-20792113	-	protein_coding	0.653075	1.57252	0.00886154	0.0208407	1.81412	1.16105	1.38891	1.19106	1.13636	1.97935	2.61606	3.03606
ENSG00000102854.15_3	MSLN	chr16:810762-818865	+	protein_coding	0.653036	1.57247	0.000246424	0.00186038	5.02337	4.37033	20.4275	19.9647	18.6944	29.8633	32.6278	32.1446
ENSG00000107957.16_3	SH3PXD2A	chr10:105353784-105615301	-	protein_coding	0.652831	1.57225	7.84735e-05	0.00116977	2.74512	2.09229	3.20139	3.15193	3.44508	5.48233	5.87496	5.76217
ENSG00000141551.14_2	CSNK1D	chr17:80196899-80231607	-	protein_coding	0.652667	1.57207	7.67602e-05	0.00116288	4.14831	3.49564	10.8197	9.94501	10.0932	17.0002	16.9407	16.2656
ENSG00000135926.14_4	TMBIM1	chr2:219138915-219157309	-	protein_coding	0.652657	1.57206	0.000217367	0.00174492	4.89969	4.24703	17.6484	18.2668	18.0548	27.3858	28.4122	30.8592
ENSG00000136877.14_3	FPGS	chr9:130556876-130576606	+	protein_coding	0.652599	1.572	0.000726475	0.00343933	4.38054	3.72794	12.8694	12.0855	11.818	18.1469	20.8234	20.6272
ENSG00000105699.16_3	LSR	chr19:35739233-35758867	+	protein_coding	0.652362	1.57174	0.00464287	0.0127494	4.1595	3.50713	10.3497	11.9013	9.03787	16.6075	16.0624	17.9959
ENSG00000213593.9_3	TMX2	chr11:57480072-57508445	+	protein_coding	0.652341	1.57172	0.0207141	0.0409626	5.00986	4.35752	23.6345	17.6197	17.781	26.4485	34.1323	33.6842
ENSG00000148200.16_3	NR6A1	chr9:127279554-127533589	-	protein_coding	0.651952	1.57129	9.02466e-05	0.00123491	2.27226	1.62031	1.99787	2.23742	1.99412	3.73154	3.83736	3.92542
ENSG00000167971.15_2	CASKIN1	chr16:2227181-2246526	-	protein_coding	0.651882	1.57122	0.00488249	0.0132337	1.92485	1.27297	1.64199	1.06402	1.58796	2.73947	2.75403	2.89946
ENSG00000184967.6_2	NOC4L	chr12:132628993-132637018	+	protein_coding	0.651856	1.57119	0.00334951	0.00997906	3.88724	3.23538	9.78684	7.73201	7.86809	13.0855	14.1509	14.1814
ENSG00000091542.8_2	ALKBH5	chr17:18086392-18113268	+	protein_coding	0.651286	1.57057	0.000348291	0.00224508	5.17708	4.5258	23.3556	21.5833	21.2236	33.366	35.3823	36.8748
ENSG00000172081.13_3	MOB3A	chr19:2071037-2096672	-	protein_coding	0.650858	1.5701	0.00039699	0.00240933	3.81141	3.16055	8.23647	8.05914	7.54407	12.162	13.7678	13.2366
ENSG00000108106.13_2	UBE2S	chr19:55911113-55919145	-	protein_coding	0.649894	1.56905	0.00182126	0.00639383	5.8888	5.23891	40.0047	35.1133	35.3666	53.8979	63.2167	58.0082
ENSG00000152475.6_2	ZNF837	chr19:58878985-58892427	-	protein_coding	0.64979	1.56894	0.00248273	0.00799951	1.3221	0.672309	0.535601	0.637611	0.609407	1.21973	1.75991	1.5514
ENSG00000204231.10_2	RXRB	chr6:33161365-33168465	-	protein_coding	0.649688	1.56883	0.00108125	0.00443443	4.17224	3.52255	11.6017	10.0533	9.89577	16.1241	17.2852	17.7153
ENSG00000079805.16_4	DNM2	chr19:10828755-10944164	+	protein_coding	0.647868	1.56685	0.000181329	0.00161386	4.95792	4.31005	19.8083	18.2488	18.4859	30.223	28.7866	31.2812
ENSG00000105619.13_3	TFPT	chr19:54610320-54619055	-	protein_coding	0.647606	1.56657	0.00120184	0.0047722	5.15269	4.50508	23.7526	19.7337	21.8139	34.1036	33.7048	35.9489
ENSG00000181781.9_2	ODF3L2	chr19:463346-474983	-	protein_coding	0.647414	1.56636	0.0014122	0.00530931	0.974909	0.327495	0.394591	0.225712	0.155905	0.932214	0.947025	1.01838
ENSG00000204138.12_3	PHACTR4	chr1:28696093-28826881	+	protein_coding	0.647412	1.56636	0.0161051	0.0334639	4.28994	3.64253	12.6128	8.99819	13.3108	18.5592	18.5621	18.5631
ENSG00000197892.12_2	KIF13B	chr8:28924796-29120641	-	protein_coding	0.647321	1.56626	1.62327e-06	0.000481574	3.60461	2.95729	6.89462	6.64358	6.76374	11.0624	11.2114	11.2205
ENSG00000115073.7_2	ACTR1B	chr2:98272426-98280570	-	protein_coding	0.647236	1.56616	0.000134398	0.00140548	5.30668	4.65944	24.6966	24.3913	23.7363	36.7661	38.3377	40.7346
ENSG00000117408.10_2	IPO13	chr1:44412611-44433694	+	protein_coding	0.646129	1.56496	0.000100523	0.00127622	3.41157	2.76544	5.85708	5.9057	5.63885	9.10111	9.87071	9.97298
ENSG00000124688.13_2	MAD2L1BP	chr6:43597277-43608689	+	protein_coding	0.64604	1.56487	0.000719626	0.00342341	4.38847	3.74243	13.1989	11.9897	11.9986	18.6253	19.9483	21.3468
ENSG00000221968.8_3	FADS3	chr11:61640991-61659523	-	protein_coding	0.645352	1.56412	0.000357155	0.00227926	4.12058	3.47523	10.8429	10.1467	9.41935	16.0967	16.1877	16.9113
ENSG00000116353.15_2	MECR	chr1:29519385-29557454	-	protein_coding	0.644852	1.56358	0.00102773	0.00428529	2.27427	1.62942	2.01694	2.20463	2.06316	4.21889	3.915	3.41338
ENSG00000141753.6_2	IGFBP4	chr17:38599713-38613983	+	protein_coding	0.644845	1.56357	0.00167993	0.00602054	0.729771	0.0849262	0	0.035489	0.15226	0.530744	0.693902	0.758969
ENSG00000114650.18_2	SCAP	chr3:47455184-47518616	-	protein_coding	0.644503	1.5632	0.000375682	0.00234406	3.49991	2.85541	6.55312	6.3842	5.79616	9.78714	10.4859	10.686
ENSG00000100330.15_3	MTMR3	chr22:30279144-30426855	+	protein_coding	0.644495	1.56319	0.000319736	0.00214042	3.30918	2.66469	5.58341	5.09652	5.35215	8.55156	9.55583	8.65882
ENSG00000179528.15_2	LBX2	chr2:74724644-74730443	-	protein_coding	0.64429	1.56297	0.00147509	0.00547132	2.6068	1.96251	2.67285	3.04139	2.98834	4.76783	4.83376	5.71765
ENSG00000099800.7_3	TIMM13	chr19:2425622-2427892	-	protein_coding	0.644183	1.56285	0.00155639	0.00569202	5.4582	4.81402	29.2805	27.0422	25.213	42.3413	40.3078	46.4583
ENSG00000186501.14_3	TMEM222	chr1:27648636-27662891	+	protein_coding	0.644117	1.56278	0.000619042	0.00309761	3.92458	3.28046	8.98096	8.73473	8.44183	12.9971	15.1867	14.4544
ENSG00000176101.11_2	SSNA1	chr9:140083099-140084822	+	protein_coding	0.643605	1.56223	0.004264	0.0119419	4.89117	4.24756	17.0451	20.5346	16.6374	26.5531	28.6687	30.9665
ENSG00000107874.10_2	CUEDC2	chr10:104183002-104192418	-	protein_coding	0.643509	1.56212	9.18663e-05	0.0012383	5.75946	5.11595	34.3918	31.9766	34.732	52.2103	52.8821	54.4463
ENSG00000231360.2	AL592284.1	chr1:144339738-144521058	+	protein_coding	0.642932	1.5615	0.00433014	0.0120689	1.65185	1.00892	1.28897	0.832875	0.942535	1.92183	2.31719	2.20142
ENSG00000204568.11_2	MRPS18B	chr6:30585486-30594172	+	protein_coding	0.642567	1.5611	0.000369884	0.00232597	5.73759	5.09502	34.3074	32.4909	32.7652	48.9653	52.6423	55.6739
ENSG00000204947.8_2	ZNF425	chr7:148799876-148823438	-	protein_coding	0.642376	1.5609	0.000253353	0.00188724	1.09381	0.45143	0.431944	0.368812	0.304404	1.09706	1.07038	1.23947
ENSG00000130821.15_4	SLC6A8	chrX:152953554-152962048	+	protein_coding	0.642344	1.56086	7.32917e-05	0.0011388	2.87041	2.22806	3.86358	3.48001	3.71962	6.42305	6.15445	6.36339
ENSG00000085662.13_2	AKR1B1	chr7:134127102-134144036	-	protein_coding	0.642186	1.56069	0.000431062	0.00251279	6.31137	5.66919	52.7115	49.8482	47.244	74.1548	80.2657	81.0113
ENSG00000166261.10_3	ZNF202	chr11:123594885-123612383	-	protein_coding	0.642084	1.56058	0.000930597	0.00401323	2.83334	2.19125	3.2819	3.67113	3.76256	6.06671	5.69552	6.65169
ENSG00000183793.13_4	NPIPA5	chr16:15457481-15474904	-	protein_coding	0.641979	1.56047	0.000692591	0.00333957	3.94051	3.29854	9.30333	8.53124	8.69945	13.159	14.9052	15.0719
ENSG00000139835.13_3	GRTP1	chr13:113978479-114018463	-	protein_coding	0.641907	1.56039	0.00641613	0.0162524	2.39855	1.75664	2.24654	2.04483	2.90319	3.87116	4.60302	4.37091
ENSG00000204619.7_2	PPP1R11	chr6:30034486-30038110	+	protein_coding	0.641656	1.56012	0.00174526	0.00618594	5.39006	4.7484	29.0246	23.7535	25.1287	39.6215	41.301	41.9141
ENSG00000120306.9_3	CYSTM1	chr5:139554227-139661637	+	protein_coding	0.641392	1.55983	0.000432342	0.00251498	5.34785	4.70646	25.8529	23.9263	25.5891	37.568	42.3988	39.3538
ENSG00000220205.8_3	VAMP2	chr17:8062467-8066864	-	protein_coding	0.641133	1.55955	0.012474	0.0273855	2.84133	2.2002	3.48943	4.54472	2.89857	6.05297	6.13126	6.31879
ENSG00000128309.16_2	MPST	chr22:37415676-37425863	+	protein_coding	0.640704	1.55909	0.0247089	0.0469781	2.59179	1.95108	3.94559	2.42216	2.41573	4.68433	5.25319	5.16359
ENSG00000080845.17_2	DLGAP4	chr20:34894258-35157040	+	protein_coding	0.639592	1.55789	0.00137913	0.00522932	3.56592	2.92632	7.33703	5.96417	6.56577	10.4031	11.2531	10.887
ENSG00000137207.11_3	YIPF3	chr6:43479565-43484728	-	protein_coding	0.638559	1.55677	0.00501863	0.013496	4.25396	3.6154	11.1747	13.0259	9.78063	17.4419	18.8813	17.9433
ENSG00000185262.8_2	UBALD2	chr17:74261283-74267380	+	protein_coding	0.638483	1.55669	0.00018147	0.00161386	4.51909	3.88061	13.8769	13.2446	14.0792	21.2663	23.2649	21.3112
ENSG00000137273.3_2	FOXF2	chr6:1390069-1395832	+	protein_coding	0.638466	1.55667	0.000409884	0.00244635	4.51011	3.87165	14.696	12.8834	13.3933	21.7019	22.5646	21.1166
ENSG00000128203.6_2	ASPHD2	chr22:26825239-26840981	+	protein_coding	0.638165	1.55635	0.000395854	0.00240715	3.42483	2.78667	5.90529	5.75458	6.04418	8.94236	10.1646	10.1584
ENSG00000083857.13_3	FAT1	chr4:187508937-187647876	-	protein_coding	0.637961	1.55613	7.93256e-06	0.000690003	4.64276	4.0048	15.2949	14.8668	15.0012	23.6869	24.6285	23.6399
ENSG00000160214.12_2	RRP1	chr21:45209394-45225174	+	protein_coding	0.637518	1.55565	0.000670793	0.00326271	4.48921	3.85169	14.7586	13.1454	12.4987	21.2259	21.4421	21.7111
ENSG00000071564.14_3	TCF3	chr19:1609289-1652604	-	protein_coding	0.637477	1.55561	0.00574822	0.0149444	4.5311	3.89362	12.671	14.6574	14.3381	21.8147	25.2771	19.6158
ENSG00000115461.4_3	IGFBP5	chr2:217536828-217560248	-	protein_coding	0.637147	1.55525	0.000134657	0.00140548	2.55331	1.91616	2.73973	2.64567	2.9432	4.86417	5.08083	4.67151
ENSG00000160408.14_3	ST6GALNAC6	chr9:130647600-130667687	-	protein_coding	0.636782	1.55486	0.000458116	0.00259797	2.30072	1.66394	2.05406	2.28357	2.17295	3.66271	4.27575	3.86224
ENSG00000196182.10_2	STK40	chr1:36805225-36851497	-	protein_coding	0.636549	1.55461	0.000732867	0.00345501	3.55406	2.91751	7.08805	6.67194	5.95066	10.3776	10.9916	10.877
ENSG00000214530.8_3	STARD10	chr11:72465774-72505213	-	protein_coding	0.636534	1.55459	0.00432915	0.0120689	2.8415	2.20497	3.53848	3.65117	3.64317	5.21529	7.02954	6.37874
ENSG00000160087.20_3	UBE2J2	chr1:1189289-1209265	-	protein_coding	0.636109	1.55413	0.000408338	0.00243835	3.49253	2.85642	6.007	6.32112	6.40448	10.8623	10.4686	9.48069
ENSG00000178035.11_2	IMPDH2	chr3:49061758-49066841	-	protein_coding	0.635875	1.55388	0.000659569	0.00322636	5.43443	4.79855	27.8412	26.7926	25.8896	40.837	40.1803	45.9383
ENSG00000143811.18_3	PYCR2	chr1:226107577-226112040	-	protein_coding	0.635872	1.55388	0.00233808	0.00765614	3.91365	3.27778	8.34727	8.07727	9.75196	13.0771	14.9911	14.2051
ENSG00000233493.3_2	TMEM238	chr19:55890613-55895966	-	protein_coding	0.635792	1.55379	0.00733747	0.018003	1.63973	1.00393	1.03053	1.20027	0.805327	2.51861	2.0687	1.80217
ENSG00000100575.13_2	TIMM9	chr14:58875212-58894332	-	protein_coding	0.63547	1.55344	0.0199927	0.0397901	3.67466	3.0392	7.64355	5.94629	8.25171	11.7862	13.6489	10.1175
ENSG00000049246.14_2	PER3	chr1:7844380-7905237	+	protein_coding	0.63544	1.55341	4.02824e-05	0.000937823	3.22143	2.58599	5.18119	4.77256	5.06649	8.20746	8.50198	8.27436
ENSG00000165312.6_2	OTUD1	chr10:23728387-23731319	+	protein_coding	0.635305	1.55327	2.17889e-05	0.000810902	2.98416	2.34885	4.17698	4.11893	3.98848	6.92964	7.12369	6.6905
ENSG00000197111.15_3	PCBP2	chr12:53845886-53874946	+	protein_coding	0.634239	1.55212	0.000131393	0.00139331	6.48579	5.85155	55.1841	55.5632	59.5798	91.8984	86.3961	87.6644
ENSG00000150401.14_3	DCUN1D2	chr13:114110134-114145267	-	protein_coding	0.633999	1.55186	0.00284645	0.00885092	2.75349	2.11949	2.99555	3.42493	3.64094	5.19784	6.38796	5.69703
ENSG00000109610.5_2	SOD3	chr4:24791534-24802464	+	protein_coding	0.633384	1.5512	0.00375322	0.0108268	2.92443	2.29105	3.98487	3.50555	4.21942	6.24237	7.52073	6.09037
ENSG00000164916.10_3	FOXK1	chr7:4721940-4811074	+	protein_coding	0.633326	1.55114	3.37628e-09	5.22715e-05	2.7769	2.14357	3.40168	3.42187	3.43215	5.84476	5.85621	5.86038
ENSG00000163399.15_2	ATP1A1	chr1:116915290-116952883	+	protein_coding	0.633145	1.55094	3.08685e-05	0.0008761	6.35799	5.72484	51.6105	53.4497	50.6394	78.7724	82.5125	81.8383
ENSG00000099625.12_3	CBARP	chr19:1228286-1238026	-	protein_coding	0.632888	1.55067	0.000833507	0.00374582	1.27698	0.644091	0.647088	0.453734	0.593934	1.45129	1.54018	1.28543
ENSG00000143842.14_3	SOX13	chr1:204042243-204096871	+	protein_coding	0.632885	1.55066	0.000640902	0.00317011	2.78251	2.14962	3.52436	3.6856	3.12078	5.55439	6.05922	6.03988
ENSG00000139083.10_2	ETV6	chr12:11802788-12048336	+	protein_coding	0.632838	1.55061	0.000329309	0.00216944	2.58468	1.95184	2.7379	2.90452	2.96728	4.75014	5.41375	4.85339
ENSG00000162755.13_2	KLHDC9	chr1:161068151-161070136	+	protein_coding	0.632806	1.55058	0.0011338	0.00459154	2.75427	2.12146	3.52594	3.10514	3.43438	5.2009	5.91311	6.1651
ENSG00000187017.15_3	ESPN	chr1:6484848-6521430	+	protein_coding	0.632731	1.5505	0.00934069	0.0216745	1.62114	0.988412	1.0506	1.11836	0.79781	1.94069	2.58586	1.76054
ENSG00000127948.15_3	POR	chr7:75528518-75616173	+	protein_coding	0.632551	1.5503	0.0101426	0.0231637	3.52276	2.8902	6.8683	6.66804	5.75383	8.73642	11.3639	11.6128
ENSG00000140332.15_2	TLE3	chr15:70340129-70390515	-	protein_coding	0.632222	1.54995	0.000760302	0.00353165	1.63087	0.998651	1.05763	1.04139	0.899232	2.17769	2.26447	1.86353
ENSG00000181513.14_2	ACBD4	chr17:43209967-43221548	+	protein_coding	0.63215	1.54987	0.000218987	0.00174856	2.71563	2.08348	3.42276	3.05189	3.24837	5.78563	5.65291	5.27856
ENSG00000132522.15_3	GPS2	chr17:7214643-7218883	-	protein_coding	0.631771	1.54947	0.00175813	0.00622585	3.93975	3.30798	8.90793	8.2387	9.61229	13.0721	15.0724	14.9775
ENSG00000051523.10_3	CYBA	chr16:88709691-88717560	-	protein_coding	0.631321	1.54898	0.000701802	0.00336595	5.34996	4.71864	27.1567	25.3092	23.6415	38.2314	39.3777	41.8275
ENSG00000184634.15_3	MED12	chrX:70338406-70362304	+	protein_coding	0.630866	1.54849	4.58344e-05	0.000982727	3.39992	2.76905	6.06441	5.81988	5.57429	9.34469	9.64589	9.67901
ENSG00000161091.12_3	MFSD12	chr19:3538259-3574288	-	protein_coding	0.630729	1.54835	0.00122769	0.0048352	3.72091	3.09018	8.27799	7.60506	6.7357	12.4366	12.0502	12.0739
ENSG00000149428.18_3	HYOU1	chr11:118914900-118927913	-	protein_coding	0.630702	1.54832	0.00203539	0.00692419	4.64562	4.01492	15.3409	14.5674	15.6089	27.0584	22.214	23.0769
ENSG00000063978.15_3	RNF4	chr4:2463947-2627047	+	protein_coding	0.630496	1.5481	0.0485227	0.081985	2.74179	2.11129	3.26151	3.59111	3.12295	6.9949	6.58003	3.93855
ENSG00000130764.9_2	LRRC47	chr1:3695122-3713068	-	protein_coding	0.630276	1.54786	0.000486631	0.0026793	4.33922	3.70895	12.7412	11.9635	11.5535	17.9582	19.9181	19.9116
ENSG00000066135.12_2	KDM4A	chr1:44115829-44171186	+	protein_coding	0.630091	1.54766	1.25532e-05	0.000744472	4.37306	3.74296	12.6152	12.5456	12.0141	19.4167	20.032	19.7204
ENSG00000172732.11_2	MUS81	chr11:65624597-65635124	+	protein_coding	0.629796	1.54735	0.00355003	0.0103858	2.79487	2.16507	3.59392	3.91391	2.99617	5.7726	6.45677	5.61776
ENSG00000260914.3_4	AC026464.4	chr16:69333585-69356603	+	protein_coding	0.629665	1.54721	0.0276473	0.0514836	1.55763	0.927966	0.806133	1.10316	0.81307	1.40049	2.62224	1.93362
ENSG00000101246.19_2	ARFRP1	chr20:62329995-62339377	-	protein_coding	0.62916	1.54666	0.0085764	0.0203276	3.05598	2.42682	4.68906	4.79642	3.71447	7.85688	6.34442	7.84268
ENSG00000152409.8_2	JMY	chr5:78532012-78623038	+	protein_coding	0.62901	1.5465	0.000101467	0.00128133	3.71298	3.08397	7.5497	7.06684	7.83985	12.0005	12.3467	11.9963
ENSG00000179526.16_2	SHARPIN	chr8:145153536-145163027	-	protein_coding	0.628435	1.54589	0.0044138	0.0122529	3.93511	3.30667	10.1057	7.99127	8.70187	13.1681	15.4337	14.3713
ENSG00000184887.13_3	BTBD6	chr14:105714827-105717430	+	protein_coding	0.628311	1.54575	0.000174738	0.00159093	3.83903	3.21072	8.26795	8.59813	7.92073	13.1969	12.7813	13.9799
ENSG00000182759.3_2	MAFA	chr8:144501352-144512576	-	protein_coding	0.62777	1.54517	0.00218682	0.0073045	0.949624	0.321853	0.18398	0.30307	0.265757	0.732802	1.07669	1.00205
ENSG00000205609.12_2	EIF3CL	chr16:28390900-28415200	-	protein_coding	0.627727	1.54513	1.81959e-05	0.000782648	6.93624	6.30851	78.7364	77.7736	78.2709	117.695	125.273	121.546
ENSG00000197324.8_3	LRP10	chr14:23340822-23350789	+	protein_coding	0.627589	1.54498	0.00035516	0.00227402	4.26075	3.63316	11.6116	11.0436	11.576	16.8622	18.6895	19.0294
ENSG00000144579.7_3	CTDSP1	chr2:219262979-219270664	+	protein_coding	0.627346	1.54472	0.000255056	0.00189552	5.02211	4.39477	21.1557	18.8471	20.1685	30.9915	30.9954	32.5196
ENSG00000149761.8_4	NUDT22	chr11:63993413-63998158	+	protein_coding	0.626748	1.54408	8.5125e-06	0.000690003	3.01091	2.38416	4.31357	4.24528	4.10455	7.04027	6.94369	7.20029
ENSG00000168135.4_3	KCNJ4	chr22:38822332-38851205	-	protein_coding	0.62656	1.54388	0.00635958	0.0161461	0.860908	0.234347	0.078422	0.112292	0.357154	0.675772	0.862784	0.919109
ENSG00000141458.12_2	NPC1	chr18:21086148-21166862	-	protein_coding	0.626292	1.54359	0.002903	0.0089745	3.32156	2.69527	5.81929	5.04371	5.59217	8.46075	8.4382	10.1907
ENSG00000111641.11_3	NOP2	chr12:6666029-6677857	-	protein_coding	0.626055	1.54334	0.000992789	0.00418675	3.21258	2.58653	5.27645	4.46793	5.31435	8.43839	7.94372	8.437
ENSG00000148335.14_2	NTMT1	chr9:132371163-132398410	+	protein_coding	0.625762	1.54303	0.000880944	0.0038868	3.98003	3.35427	8.63389	9.71687	9.35951	15.2842	15.4697	13.6513
ENSG00000131981.15_2	LGALS3	chr14:55590828-55612131	+	protein_coding	0.625105	1.54232	3.32539e-05	0.000891353	6.43999	5.81489	53.4567	55.0736	57.4197	84.8927	86.4736	86.1087
ENSG00000177674.15_4	AGTRAP	chr1:11796141-11814859	+	protein_coding	0.625092	1.54231	0.000781929	0.00358968	3.93525	3.31016	8.2721	9.49427	9.02854	14.7797	13.3975	14.7578
ENSG00000188690.12_3	UROS	chr10:127473549-127511817	-	protein_coding	0.62454	1.54172	1.4347e-05	0.000755289	3.18396	2.55942	4.79666	4.89454	4.99463	7.84545	8.15152	8.2724
ENSG00000176095.11_2	IP6K1	chr3:49761727-49823975	-	protein_coding	0.624384	1.54155	0.00107439	0.00441798	3.44925	2.82487	6.23372	6.19493	5.83471	8.97471	10.7378	10.13
ENSG00000177946.5_2	CENPBD1	chr16:90036199-90038942	-	protein_coding	0.624204	1.54136	0.000838758	0.00376121	3.35541	2.73121	5.73666	5.18623	6.02518	8.75223	9.16475	9.81533
ENSG00000197355.10_2	UAP1L1	chr9:139971953-139978991	+	protein_coding	0.623957	1.5411	0.000186325	0.00162322	2.3694	1.74544	2.54219	2.19376	2.33209	4.27912	4.1714	4.05372
ENSG00000164896.19_3	FASTK	chr7:150773680-150777953	-	protein_coding	0.623934	1.54107	0.00100476	0.00422209	3.21723	2.5933	5.24195	4.86886	4.99939	7.50157	8.49772	8.96165
ENSG00000168710.17_2	AHCYL1	chr1:110527308-110566363	+	protein_coding	0.623745	1.54087	0.0287382	0.0531508	5.62879	5.00504	32.1779	29.2764	31.9649	62.4143	41.1135	44.3621
ENSG00000100106.19_4	TRIOBP	chr22:38093011-38172563	+	protein_coding	0.623584	1.5407	0.00169582	0.00605646	4.01804	3.39446	10.7534	8.92455	8.96849	14.9691	15.6992	14.947
ENSG00000176485.11_3	PLA2G16	chr11:63340667-63384355	-	protein_coding	0.623355	1.54045	0.00100494	0.00422209	5.49198	4.86863	28.3281	28.753	27.5756	45.248	39.9313	47.1512
ENSG00000088538.12_2	DOCK3	chr3:50712672-51421629	+	protein_coding	0.6233	1.54039	5.72889e-05	0.00103682	2.84364	2.22034	3.5665	3.62959	3.78674	6.05544	6.46568	6.02211
ENSG00000088038.17_3	CNOT3	chr19:54641444-54659419	+	protein_coding	0.623269	1.54036	0.000198257	0.00166474	3.32538	2.70211	5.684	5.12188	5.73489	8.86509	8.93782	9.27372
ENSG00000244219.6_4	TMEM225B	chr7:99195689-99208436	+	protein_coding	0.622637	1.53969	0.0286907	0.0530882	1.04616	0.423523	0.3189	0.406294	0.300742	1.06844	1.56984	0.656635
ENSG00000173917.10_2	HOXB2	chr17:46618256-46622351	-	protein_coding	0.622518	1.53956	8.38531e-06	0.000690003	5.88608	5.26357	36.4737	38.0094	37.7773	58.9236	58.2239	57.2866
ENSG00000148362.10_3	PAXX	chr9:139886870-139888436	+	protein_coding	0.622281	1.53931	0.000352758	0.00226426	4.9534	4.33112	19.7962	19.3519	18.2664	28.9769	29.1131	31.9476
ENSG00000137171.14_3	KLC4	chr6:43008515-43042837	+	protein_coding	0.622004	1.53901	0.000269471	0.00195683	2.40296	1.78096	2.48459	2.52745	2.30181	4.00223	4.3519	4.52612
ENSG00000164011.17_2	ZNF691	chr1:43312244-43318148	+	protein_coding	0.621659	1.53864	0.0335366	0.0602965	2.73363	2.11197	2.5936	3.25412	4.284	4.70418	6.13863	6.22616
ENSG00000186395.7_3	KRT10	chr17:38974369-38978847	-	protein_coding	0.620937	1.53787	0.0023092	0.00760498	4.84967	4.22873	15.9421	17.9319	19.5478	29.2928	26.537	27.7365
ENSG00000130787.13_2	HIP1R	chr12:123319000-123347507	+	protein_coding	0.620808	1.53774	0.000209548	0.0017088	3.56238	2.94158	7.02167	6.7732	6.27181	10.5735	10.6663	11.2112
ENSG00000107263.18_2	RAPGEF1	chr9:134452157-134615461	-	protein_coding	0.620785	1.53771	5.4828e-05	0.00102337	4.11327	3.49249	9.87826	10.4179	10.4785	16.1564	15.9091	16.8694
ENSG00000105643.9_3	ARRDC2	chr19:18111941-18124911	+	protein_coding	0.620772	1.5377	0.00258174	0.00822438	2.70141	2.08064	3.7495	2.94373	3.04065	5.69583	5.66633	5.16492
ENSG00000179918.18_3	SEPHS2	chr16:30454952-30457502	-	protein_coding	0.620742	1.53767	0.000114405	0.00133511	6.04338	5.42264	42.4228	43.0782	40.2274	62.4552	66.953	65.533
ENSG00000167470.12_3	MIDN	chr19:1248552-1259139	+	protein_coding	0.620718	1.53764	7.43818e-05	0.00114471	5.02234	4.40162	20.1397	20.7957	19.4923	30.8806	30.9264	32.7247
ENSG00000185164.10	NOMO2	chr16:18511182-18573533	-	protein_coding	0.620587	1.5375	8.96729e-05	0.0012343	4.78204	4.16145	17.0006	17.612	16.1035	26.88	26.749	25.9197
ENSG00000178919.8_2	FOXE1	chr9:100615536-100618997	+	protein_coding	0.620279	1.53717	0.000127546	0.00138272	3.85339	3.23311	8.7736	8.57796	7.88109	13.565	13.3659	13.4317
ENSG00000141002.19_3	TCF25	chr16:89939978-89980035	+	protein_coding	0.620186	1.53707	0.000109029	0.00132184	4.32711	3.70693	12.5701	12.1608	11.4688	18.9158	19.6131	18.6985
ENSG00000172046.18_2	USP19	chr3:49145479-49158371	-	protein_coding	0.620116	1.537	0.00329884	0.00987572	3.00918	2.38906	4.70558	4.09719	3.94206	6.37646	7.85372	6.99069
ENSG00000106992.17_3	AK1	chr9:130628759-130640022	-	protein_coding	0.619933	1.5368	0.00107697	0.00442623	3.86866	3.24873	9.37666	8.02485	8.1706	13.6352	12.9667	14.2496
ENSG00000177352.9_2	CCDC71	chr3:49199968-49203754	-	protein_coding	0.619916	1.53679	0.000299048	0.00206261	3.79741	3.17749	8.12641	7.70025	8.32676	12.3722	12.6218	13.7559
ENSG00000090971.4_2	NAT14	chr19:55996371-55998935	+	protein_coding	0.618824	1.53562	0.0368977	0.0651888	3.78181	3.16299	10.3152	8.05158	6.01579	12.3836	13.2213	12.6711
ENSG00000186716.20_3	BCR	chr22:23521891-23660224	+	protein_coding	0.618481	1.53526	0.00545306	0.0143774	3.43524	2.81676	6.2709	6.04342	5.82994	10.5437	10.8019	8.29041
ENSG00000007944.14_2	MYLIP	chr6:16129356-16148479	+	protein_coding	0.618186	1.53494	0.000542374	0.00285906	3.49473	2.87655	6.23787	6.28694	6.50972	9.39203	10.6478	10.8334
ENSG00000205476.8_3	CCDC85C	chr14:99966517-100070363	-	protein_coding	0.618095	1.53485	0.000146272	0.00146575	3.06223	2.44414	4.66657	4.52855	4.14452	7.4923	7.23418	7.33348
ENSG00000130193.7_2	THEM6	chr8:143808621-143818345	+	protein_coding	0.617995	1.53474	0.00190891	0.00660716	2.81744	2.19945	3.86992	3.35131	3.57254	5.95527	6.72117	5.5224
ENSG00000196420.7_2	S100A5	chr1:153509623-153514241	-	protein_coding	0.617712	1.53444	0.000112108	0.00133001	3.58709	2.96938	6.61757	6.68606	7.20531	10.8988	10.7641	11.3995
ENSG00000079313.13_3	REXO1	chr19:1815245-1848462	-	protein_coding	0.617709	1.53444	0.000644733	0.00317917	3.23532	2.61761	5.31087	4.81659	5.29768	7.78647	8.63625	8.8642
ENSG00000171224.8_2	C10orf35	chr10:71390007-71393355	+	protein_coding	0.617511	1.53423	0.00715318	0.0176543	3.55965	2.94214	8.08321	6.03707	6.10211	11.0869	10.6427	10.6497
ENSG00000125386.15_4	FAM193A	chr4:2538358-2734292	+	protein_coding	0.617096	1.53379	2.84415e-05	0.000870877	2.8432	2.22611	3.65515	3.75041	3.63138	6.01412	6.07822	6.44341
ENSG00000167977.8_3	KCTD5	chr16:2732476-2759031	+	protein_coding	0.616795	1.53347	0.000345277	0.00223197	4.83899	4.22219	17.1734	16.98	18.8971	26.5186	28.2917	28.085
ENSG00000115946.7_2	PNO1	chr2:68384976-68403370	+	protein_coding	0.616648	1.53331	4.7437e-05	0.00099112	4.12097	3.50432	10.4607	10.2076	10.3762	15.7574	17.0721	16.3937
ENSG00000162522.10_2	KIAA1522	chr1:33207486-33240571	+	protein_coding	0.616465	1.53311	6.53259e-05	0.0010875	5.62929	5.01283	32.037	30.5001	31.3385	46.9495	48.1777	50.4286
ENSG00000269335.5_3	IKBKG	chrX:153769414-153793261	+	protein_coding	0.616245	1.53288	0.0209076	0.0412608	2.74346	2.12722	4.17196	2.53475	3.56096	5.3448	5.99527	5.7666
ENSG00000097007.17_3	ABL1	chr9:133589333-133763062	+	protein_coding	0.615243	1.53182	4.37439e-05	0.000968509	5.1504	4.53516	22.2409	21.842	22.4784	33.0778	35.1335	35.3826
ENSG00000179632.9_2	MAF1	chr8:145159402-145162514	+	protein_coding	0.614939	1.53149	0.00086025	0.00382602	6.02838	5.41344	45.2665	39.7452	40.0656	61.3012	65.1495	66.4751
ENSG00000166831.8_2	RBPMS2	chr15:65032091-65067786	-	protein_coding	0.614559	1.53109	0.00197052	0.00676051	3.32865	2.71409	5.8074	5.81156	5.09315	8.17211	9.38396	9.64731
ENSG00000167807.15_4	AC011511.1	chr19:10416103-10426685	-	protein_coding	0.614193	1.5307	0.0174067	0.035614	1.42016	0.805971	0.736206	0.540611	0.997884	1.63185	1.35586	2.09118
ENSG00000134250.19_3	NOTCH2	chr1:120454176-120612240	-	protein_coding	0.614175	1.53068	1.87763e-06	0.000481574	3.90803	3.29385	8.81538	8.83989	8.76667	13.7218	14.1254	14.1925
ENSG00000071994.10_3	PDCD2	chr6:170884383-170893780	-	protein_coding	0.614054	1.53055	0.000334535	0.00219163	3.53011	2.91606	6.43505	6.3286	6.89152	10.2031	10.2287	11.2559
ENSG00000185043.10_2	CIB1	chr15:90773207-90777279	-	protein_coding	0.613454	1.52992	0.00161486	0.00584963	6.93034	6.31688	85.0765	76.4033	75.0449	111.541	124.921	127.029
ENSG00000166166.12_2	TRMT61A	chr14:103995521-104003410	+	protein_coding	0.613232	1.52968	0.00495885	0.0133761	3.36186	2.74863	6.2996	5.90009	5.02702	8.30616	9.9072	9.70475
ENSG00000139637.13_3	C12orf10	chr12:53693470-53700961	+	protein_coding	0.613201	1.52965	0.000924683	0.00399664	4.36707	3.75387	12.8292	11.6294	13.0573	18.2383	20.3887	20.3552
ENSG00000137331.11_2	IER3	chr6:30710976-30712331	-	protein_coding	0.612863	1.52929	9.32716e-06	0.000697862	7.53966	6.9268	123.673	119.057	119.327	183.742	188.334	183.162
ENSG00000103222.18_2	ABCC1	chr16:16043434-16236931	+	protein_coding	0.612849	1.52928	7.81452e-05	0.00116893	4.91539	4.30254	19.3627	18.5266	18.3248	28.1385	30.238	29.1916
ENSG00000106404.13_2	CLDN15	chr7:100875373-100882101	-	protein_coding	0.612055	1.52844	0.000377113	0.00234406	2.04043	1.42837	1.56216	1.84687	1.67284	2.97469	3.07577	3.29708
ENSG00000141627.13_3	DYM	chr18:46567844-46987717	-	protein_coding	0.611822	1.52819	0.00608028	0.0155889	3.827	3.21518	7.23065	9.2415	8.50167	14.3628	13.287	12.0231
ENSG00000161921.14_3	CXCL16	chr17:4636821-4643217	-	protein_coding	0.611729	1.52809	0.000547796	0.00287837	2.79101	2.17928	3.65348	3.63686	3.30613	6.39108	5.61109	5.78508
ENSG00000177103.13_3	DSCAML1	chr11:117298489-117688240	-	protein_coding	0.61162	1.52797	0.000386468	0.00237251	2.24999	1.63837	2.28802	2.01046	2.04809	3.58209	4.01134	3.68733
ENSG00000130304.16_3	SLC27A1	chr19:17579578-17616977	+	protein_coding	0.61152	1.52787	0.019963	0.0397514	1.92552	1.314	1.79382	1.62976	1.0919	3.04398	3.11028	2.29787
ENSG00000254852.8_4	NPIPA2	chr16:14841923-14859270	+	protein_coding	0.611496	1.52784	0.0080269	0.019297	2.08218	1.47069	1.75377	1.41567	2.20034	2.99193	3.35961	3.36282
ENSG00000070476.14_2	ZXDC	chr3:126156444-126194762	-	protein_coding	0.611202	1.52753	0.0332179	0.0598277	2.75719	2.14599	3.80368	3.85702	2.71602	6.18554	6.73319	4.56128
ENSG00000103326.11_3	CAPN15	chr16:577717-604636	+	protein_coding	0.610864	1.52717	0.00418196	0.0117676	3.18694	2.57607	5.71186	4.98067	4.28242	7.79279	8.42732	8.11121
ENSG00000166716.9_3	ZNF592	chr15:85291866-85349663	+	protein_coding	0.610829	1.52714	0.000771109	0.00356367	3.52017	2.90934	6.45372	7.02049	6.09292	9.9549	11.1009	10.3921
ENSG00000183186.7_2	C2CD4C	chr19:405438-409170	-	protein_coding	0.610758	1.52706	0.0004195	0.00247639	0.86362	0.252861	0.188673	0.172086	0.214324	0.750093	0.753818	0.96282
ENSG00000078699.21_2	CBFA2T2	chr20:32077881-32237842	+	protein_coding	0.610702	1.527	0.00371326	0.0107516	2.44697	1.83626	2.77494	2.65539	2.29965	4.80476	4.73549	3.8694
ENSG00000141971.12_3	MVB12A	chr19:17516531-17544533	+	protein_coding	0.610527	1.52682	0.0061379	0.0156914	3.87794	3.26742	8.22191	7.64168	10.2035	13.2302	14.1367	13.7533
ENSG00000162236.11_3	STX5	chr11:62574369-62599560	-	protein_coding	0.609698	1.52594	0.00313048	0.00948641	5.30726	4.69757	25.011	26.2625	23.6378	34.1435	41.1205	40.9371
ENSG00000114115.9_2	RBP1	chr3:139236276-139258671	-	protein_coding	0.609661	1.5259	6.06167e-05	0.00106494	2.22142	1.61176	2.11219	1.93899	2.12104	3.54273	3.76021	3.69028
ENSG00000011132.11_3	APBA3	chr19:3750817-3761697	-	protein_coding	0.609554	1.52579	0.00793811	0.0191274	2.12873	1.51918	2.02098	1.67846	1.91019	2.74018	3.72961	3.72846
ENSG00000113719.15_3	ERGIC1	chr5:172261278-172379688	+	protein_coding	0.609472	1.5257	8.98687e-06	0.000692212	4.05774	3.44827	9.7782	10.1721	9.7998	15.4322	15.5848	15.9474
ENSG00000183248.11_2	PRR36	chr19:7933605-7939264	-	protein_coding	0.609469	1.5257	0.00189216	0.00656091	1.24193	0.632459	0.577782	0.488546	0.586202	1.12714	1.54583	1.44313
ENSG00000105701.15_3	FKBP8	chr19:18642561-18654887	-	protein_coding	0.60921	1.52542	0.000408387	0.00243835	6.38482	5.77561	56.1247	54.129	51.2026	77.9051	84.7355	85.2585
ENSG00000074219.13_3	TEAD2	chr19:49843852-49865714	-	protein_coding	0.609149	1.52536	0.00173145	0.00615104	4.05357	3.44442	10.7601	9.23963	9.71333	15.6373	14.4967	16.7589
ENSG00000110987.8_2	BCL7A	chr12:122457328-122499950	+	protein_coding	0.609132	1.52534	0.000674258	0.0032734	3.12011	2.51098	4.68554	4.86012	4.55854	7.06971	7.74361	8.31516
ENSG00000274211.4_3	SOCS7	chr17:36508111-36561846	+	protein_coding	0.609129	1.52534	0.00189173	0.00656088	3.24169	2.63256	5.86404	4.89628	4.89225	8.0989	8.98822	8.31239
ENSG00000127666.9_2	TICAM1	chr19:4815944-4831716	-	protein_coding	0.609113	1.52532	0.0011326	0.00458909	3.32977	2.72066	5.46585	5.48043	5.83548	8.48185	10.0409	8.70926
ENSG00000163393.12_2	SLC22A15	chr1:116519119-116612675	+	protein_coding	0.60904	1.52524	0.00130854	0.00504326	2.04982	1.44078	1.55275	1.61432	1.99767	3.19955	3.21625	3.00903
ENSG00000135083.14_3	CCNJL	chr5:159678659-159772403	-	protein_coding	0.608865	1.52506	0.00360584	0.0105093	2.51447	1.9056	2.96848	2.33971	2.96823	5.14441	4.61902	4.40318
ENSG00000168495.12_3	POLR3D	chr8:22102617-22112113	+	protein_coding	0.608836	1.52503	0.000116609	0.00133581	3.20631	2.59748	5.18951	4.84249	5.13059	7.83809	8.38711	8.47763
ENSG00000225973.3_4	PIGBOS1	chr15:55609382-55611359	-	protein_coding	0.608408	1.52458	0.015147	0.0318449	3.81695	3.20854	8.72502	6.80856	9.40249	11.5878	14.0121	13.8134
ENSG00000156990.14_3	RPUSD3	chr3:9879533-9886286	-	protein_coding	0.608407	1.52457	0.000782548	0.00358975	2.67974	2.07133	3.20669	3.40839	3.00291	5.02748	5.83942	5.38098
ENSG00000175029.16_3	CTBP2	chr10:126672886-126849739	-	protein_coding	0.608106	1.52426	0.0088019	0.0207446	4.07284	3.46473	11.4679	8.32705	10.5725	15.3415	16.0681	16.0869
ENSG00000187049.9_2	TMEM216	chr11:61159159-61166335	+	protein_coding	0.607924	1.52406	0.00067214	0.00326824	3.16604	2.55811	4.87006	4.79041	5.0097	7.24646	8.46016	8.26935
ENSG00000103066.12_3	PLA2G15	chr16:68279207-68294965	+	protein_coding	0.607579	1.5237	0.00384247	0.0110267	3.2636	2.65602	5.20323	6.0067	4.76093	7.85669	8.97534	9.02591
ENSG00000110628.13_3	SLC22A18	chr11:2920951-2946476	+	protein_coding	0.606787	1.52286	0.000313638	0.00212238	1.26114	0.654357	0.589549	0.647421	0.488898	1.38516	1.49029	1.31825
ENSG00000148803.11_3	FUOM	chr10:135168658-135171539	-	protein_coding	0.606658	1.52273	0.00349992	0.0102897	3.02293	2.41627	4.73821	4.4847	3.83263	6.99374	7.84428	6.59569
ENSG00000182272.11_3	B4GALNT4	chr11:369796-382116	+	protein_coding	0.606514	1.52258	0.000817617	0.00368726	4.69659	4.09007	17.637	15.1096	15.4529	24.6202	25.3827	24.7951
ENSG00000149600.11_2	COMMD7	chr20:31290493-31331803	-	protein_coding	0.606371	1.52242	6.00579e-05	0.00106494	4.80261	4.19624	18.168	16.9344	16.9191	26.4644	27.212	27.0533
ENSG00000130559.18_2	CAMSAP1	chr9:138700333-138799074	-	protein_coding	0.606186	1.52223	0.000484829	0.00267351	3.78149	3.17531	8.03227	7.45812	8.64979	12.3857	12.8757	13.0001
ENSG00000196700.8_3	ZNF512B	chr20:62588055-62601218	-	protein_coding	0.605995	1.52203	8.80463e-05	0.00122809	3.96185	3.35586	9.49812	9.30378	8.92048	14.0865	14.5087	15.1713
ENSG00000110031.12_2	LPXN	chr11:58294344-58345693	-	protein_coding	0.605496	1.5215	0.00506149	0.0135856	1.81858	1.21309	1.05603	1.4566	1.46698	2.57028	2.78973	2.24366
ENSG00000066379.14_2	ZNRD1	chr6:30026676-30032686	+	protein_coding	0.605438	1.52144	0.000569588	0.00294879	2.76726	2.16183	3.22102	3.78401	3.43725	5.83786	5.54973	6.04602
ENSG00000090565.15_4	RAB11FIP3	chr16:475619-573011	+	protein_coding	0.6051	1.52108	9.59512e-05	0.00125701	4.04128	3.43618	10.2717	9.533	9.68167	14.9246	15.8252	15.6576
ENSG00000117139.16_3	KDM5B	chr1:202693619-202778598	-	protein_coding	0.604994	1.52097	1.83315e-05	0.000782648	3.55901	2.95402	6.98184	6.60866	6.66188	11.0055	10.6567	10.6992
ENSG00000148498.15_4	PARD3	chr10:34398488-35104253	-	protein_coding	0.604892	1.52086	5.57679e-05	0.00103003	4.89501	4.29012	19.1534	18.1788	18.3729	27.8872	29.7088	28.6939
ENSG00000140859.15_3	KIFC3	chr16:57792129-57896957	-	protein_coding	0.604352	1.5203	0.000198281	0.00166474	3.13452	2.53016	5.10885	4.50994	4.72612	7.68544	7.97805	7.68514
ENSG00000167548.14_3	KMT2D	chr12:49412758-49453557	-	protein_coding	0.603935	1.51986	0.000134999	0.00140548	3.59902	2.99509	7.27971	7.10943	6.54796	11.0126	11.0378	11.3044
ENSG00000065029.14_3	ZNF76	chr6:35226686-35263762	+	protein_coding	0.603688	1.5196	0.000238872	0.00182989	2.46572	1.86203	2.72211	2.62583	2.55947	4.20722	4.78302	4.59764
ENSG00000119718.10_3	EIF2B2	chr14:75469614-75479069	+	protein_coding	0.603258	1.51914	0.00395372	0.0112563	3.52148	2.91822	6.75134	6.1904	6.74977	9.60681	12.0746	9.91951
ENSG00000174165.7_2	ZDHHC24	chr11:66288108-66313709	-	protein_coding	0.603186	1.51907	0.000165318	0.00155552	2.7427	2.13952	3.28422	3.46816	3.46865	5.39298	6.02286	5.67868
ENSG00000117472.9_2	TSPAN1	chr1:46640745-46651630	+	protein_coding	0.603032	1.51891	3.2995e-05	0.000890557	7.09656	6.49353	90.5698	89.9177	86.8698	131.597	138.232	137.854
ENSG00000161791.13_2	FMNL3	chr12:50030282-50101948	-	protein_coding	0.603021	1.51889	0.0230486	0.0444991	2.28547	1.68245	2.61787	2.57767	1.55474	3.65542	3.94797	4.03032
ENSG00000138942.15_2	RNF185	chr22:31556169-31603005	+	protein_coding	0.602995	1.51887	0.00473806	0.0129373	3.01574	2.41274	3.80102	5.10034	4.15509	7.1547	6.79686	7.32059
ENSG00000039068.18_3	CDH1	chr16:68771128-68869451	+	protein_coding	0.602871	1.51874	0.0164264	0.0340081	1.00152	0.39865	0.308498	0.334234	0.312234	0.632521	1.12619	1.31208
ENSG00000100263.13_3	RHBDD3	chr22:29655841-29664198	-	protein_coding	0.602351	1.51819	0.000974476	0.00413856	2.79506	2.19271	3.92395	3.36853	3.44187	5.90726	6.33115	5.60259
ENSG00000099889.13_2	ARVCF	chr22:19957419-20004331	-	protein_coding	0.601659	1.51746	0.00210833	0.00710517	2.49789	1.89623	3.14944	2.63335	2.42114	4.8077	4.51566	4.62625
ENSG00000168286.2_2	THAP11	chr16:67875985-67878098	+	protein_coding	0.60139	1.51718	0.000413189	0.00245566	5.72249	5.1211	35.4243	34.5168	31.583	50.3786	51.3734	53.7056
ENSG00000214967.5_3	NPIPA7	chr16:16472912-16487811	+	protein_coding	0.601352	1.51714	0.00120827	0.00478942	2.99635	2.395	4.3859	3.94707	4.46123	6.4094	7.51457	7.05427
ENSG00000142546.13_4	NOSIP	chr19:50058968-50093519	-	protein_coding	0.601256	1.51704	0.00067367	0.0032726	4.8919	4.29064	18.5895	19.4803	17.6843	27.121	28.3842	30.6723
ENSG00000196235.13_3	SUPT5H	chr19:39926796-39967310	+	protein_coding	0.60077	1.51653	0.000155271	0.00151367	4.52439	3.92362	14.4986	14.6991	13.3618	21.6109	22.496	21.9412
ENSG00000186591.11_3	UBE2H	chr7:129470572-129592789	-	protein_coding	0.600671	1.51642	1.00039e-05	0.000714385	4.76589	4.16521	17.3807	16.7574	16.6938	26.0239	26.6854	25.9169
ENSG00000160877.5_3	NACC1	chr19:13228917-13251955	+	protein_coding	0.600308	1.51604	0.000168018	0.00157303	5.69553	5.09522	35.1144	32.7705	31.7512	49.9913	50.7201	51.7742
ENSG00000140104.13_3	C14orf79	chr14:105452112-105476819	+	protein_coding	0.600015	1.51573	0.00248477	0.00800442	2.19848	1.59846	2.35919	1.82558	1.92559	3.40195	3.88065	3.50091
ENSG00000160688.18_2	FLAD1	chr1:154955814-154965587	+	protein_coding	0.6	1.51572	0.000647251	0.00318462	3.05372	2.45372	4.28222	4.65167	4.50723	6.71813	7.78892	7.43982
ENSG00000007402.11_3	CACNA2D2	chr3:50400230-50541675	-	protein_coding	0.599919	1.51563	0.000122698	0.00136466	1.48789	0.887976	0.948645	0.803003	0.803818	1.79239	1.75766	1.8654
ENSG00000135406.13_3	PRPH	chr12:49687035-49692469	+	protein_coding	0.599767	1.51547	0.000812146	0.00367332	1.16766	0.567894	0.568902	0.448068	0.433754	1.09402	1.35364	1.30028
ENSG00000149743.13_2	TRPT1	chr11:63991271-63993726	-	protein_coding	0.599278	1.51496	0.000479595	0.00266037	3.23049	2.63121	5.4107	5.21518	4.96845	8.37857	8.96044	7.8513
ENSG00000176108.9_3	CHMP6	chr17:78965398-78983317	+	protein_coding	0.59923	1.51491	0.000159981	0.00153744	4.77462	4.17539	17.5978	17.3688	16.2669	25.3741	26.6036	27.1689
ENSG00000007376.7_2	RPUSD1	chr16:834974-838397	-	protein_coding	0.598948	1.51461	0.00982154	0.0225704	3.30495	2.706	6.72603	4.70393	5.30424	8.78921	8.80369	9.05844
ENSG00000087086.14_3	FTL	chr19:49468558-49470135	+	protein_coding	0.598831	1.51449	3.21447e-05	0.000880821	9.98928	9.39045	676.281	683.245	651.292	1000.4	1002.61	1043.84
ENSG00000140545.14_3	MFGE8	chr15:89441914-89456642	-	protein_coding	0.598625	1.51427	1.81675e-05	0.000782648	3.94324	3.34462	9.40643	8.99566	9.07807	14.6242	14.5159	14.015
ENSG00000188223.9_4	AD000671.1	chr19:36236579-36245420	+	protein_coding	0.598591	1.51424	0.0380583	0.0669186	1.81871	1.22012	1.71943	1.367	0.964284	1.90814	3.00568	2.76852
ENSG00000042445.13_3	RETSAT	chr2:85569211-85581743	-	protein_coding	0.59859	1.51424	0.00810866	0.0194392	4.10138	3.50279	8.88772	11.3067	10.9702	16.0976	17.7432	14.7811
ENSG00000185049.14_3	NELFA	chr4:1984441-2043630	-	protein_coding	0.598204	1.51383	0.00136772	0.00519506	3.09787	2.49966	4.63679	4.56104	4.77076	6.92009	8.42771	7.4046
ENSG00000047579.19_2	DTNBP1	chr6:15523032-15663289	-	protein_coding	0.597792	1.5134	0.000338486	0.00220743	3.78435	3.18656	7.81061	7.78822	8.74644	12.7065	12.5208	13.1152
ENSG00000115977.18_3	AAK1	chr2:69685129-69901481	-	protein_coding	0.597694	1.5133	0.000594369	0.00302102	2.84463	2.24694	3.97497	3.50474	3.7723	5.79365	6.5503	6.22588
ENSG00000159714.10_2	ZDHHC1	chr16:67428322-67450736	-	protein_coding	0.597614	1.51321	0.00112448	0.00456695	1.10935	0.511738	0.454166	0.406689	0.416881	1.18985	0.970649	1.32714
ENSG00000100284.20_3	TOM1	chr22:35695268-35743987	+	protein_coding	0.597395	1.51298	0.00227141	0.00751088	2.63307	2.03568	2.89928	3.33492	3.07788	4.59948	5.51803	5.54089
ENSG00000127481.14_3	UBR4	chr1:19401000-19536770	-	protein_coding	0.597301	1.51288	1.0374e-05	0.000714385	4.37508	3.77778	12.9754	12.862	12.3194	19.6623	19.834	19.7559
ENSG00000100083.18_3	GGA1	chr22:38004482-38029571	+	protein_coding	0.597296	1.51288	0.000244798	0.00185211	2.28987	1.69258	2.40491	2.25294	2.04908	3.89975	3.9673	3.80473
ENSG00000126778.8_2	SIX1	chr14:61110133-61124977	-	protein_coding	0.59726	1.51284	1.25658e-05	0.000744472	3.32164	2.72438	5.46054	5.6482	5.72027	8.79403	9.13955	9.06374
ENSG00000172819.16_3	RARG	chr12:53604351-53626764	-	protein_coding	0.596944	1.51251	0.00151791	0.00559663	3.92913	3.33218	8.8668	8.46524	9.93836	13.3101	14.9095	14.5258
ENSG00000149932.16_2	TMEM219	chr16:29952206-29984373	+	protein_coding	0.596817	1.51238	0.0425872	0.0735291	3.62155	3.02473	7.49194	7.49752	6.46978	12.1166	13.9451	8.51189
ENSG00000247315.3_2	ZCCHC3	chr20:277609-280965	+	protein_coding	0.596755	1.51231	0.00189587	0.00657081	4.16241	3.56566	12.2222	9.98153	10.4326	16.6763	17.1202	16.9259
ENSG00000197061.4_2	HIST1H4C	chr6:26104104-26104538	+	protein_coding	0.595342	1.51083	0.0184484	0.0373163	3.82636	3.23102	7.36264	10.066	7.94465	13.6907	11.4743	14.577
ENSG00000126432.13_2	PRDX5	chr11:64085560-64089283	+	protein_coding	0.59502	1.51049	0.00117826	0.00470395	8.04306	7.44804	188.452	165.355	167.934	251.575	259.951	277.394
ENSG00000116514.16_2	RNF19B	chr1:33402046-33430286	-	protein_coding	0.594749	1.51021	0.000753049	0.00351271	3.88078	3.28603	8.93611	8.2952	9.04859	12.7823	14.6761	13.7956
ENSG00000110104.11_2	CCDC86	chr11:60609544-60618554	+	protein_coding	0.594551	1.51	0.0002757	0.00198437	4.83446	4.2399	18.3157	17.4731	17.9045	26.0891	29.2302	27.3604
ENSG00000183317.16_3	EPHA10	chr1:38179552-38230805	-	protein_coding	0.594214	1.50965	0.0161263	0.0334899	1.72399	1.12977	1.2127	1.30852	1.05131	2.6477	1.72102	2.63216
ENSG00000108557.18_4	RAI1	chr17:17584787-17714767	+	protein_coding	0.593833	1.50925	0.00329914	0.00987572	3.24303	2.6492	4.81097	6.06333	5.01456	8.61118	7.99599	8.8157
ENSG00000148341.17_2	SH3GLB2	chr9:131769315-131790582	-	protein_coding	0.593596	1.509	0.00101617	0.00425235	4.43541	3.84182	13.4047	12.5318	14.1233	19.2142	20.9806	21.7971
ENSG00000183864.4_3	TOB2	chr22:41829496-41843027	-	protein_coding	0.593536	1.50894	3.30981e-05	0.000891174	5.06898	4.47544	20.9826	21.8845	20.883	31.8559	33.4707	32.395
ENSG00000122741.15_3	DCAF10	chr9:37800499-37867663	+	protein_coding	0.593302	1.5087	0.00011072	0.00132833	3.47464	2.88134	6.09162	6.64508	6.37873	10.0002	10.478	9.88044
ENSG00000127527.13_3	EPS15L1	chr19:16466050-16582896	-	protein_coding	0.593057	1.50844	0.000125853	0.00137506	3.06579	2.47274	4.37566	4.8101	4.4763	7.1278	7.55679	7.44118
ENSG00000160360.12_3	GPSM1	chr9:139221932-139254057	+	protein_coding	0.59258	1.50794	0.0338193	0.060714	2.98667	2.39409	4.58993	3.89331	4.3097	5.19499	7.8206	8.11368
ENSG00000156521.13_2	TYSND1	chr10:71897737-71906432	-	protein_coding	0.592527	1.50789	0.00317726	0.00959436	2.53615	1.94362	2.9138	3.06217	2.58021	4.25772	4.88856	5.30325
ENSG00000073150.13_3	PANX2	chr22:50609160-50618723	+	protein_coding	0.592373	1.50772	0.000569683	0.00294879	2.59436	2.00198	3.11244	2.91993	2.9865	4.6664	5.00118	5.47727
ENSG00000104946.12_3	TBC1D17	chr19:50380682-50392006	+	protein_coding	0.59209	1.50743	0.000207863	0.00170402	3.21468	2.62259	5.29029	4.8497	5.34787	8.04427	8.6217	8.19429
ENSG00000169410.9_3	PTPN9	chr15:75755592-75871630	-	protein_coding	0.592046	1.50738	0.000155491	0.00151404	3.64251	3.05047	7.2055	7.19928	7.45208	10.8849	12.0841	11.5249
ENSG00000196821.9_3	C6orf106	chr6:34555065-34664636	-	protein_coding	0.591907	1.50724	3.73991e-05	0.000920899	5.72837	5.13646	35.4951	33.139	33.9301	51.3636	52.4796	52.2125
ENSG00000140548.9_3	ZNF710	chr15:90544624-90625438	+	protein_coding	0.591478	1.50679	0.000169342	0.00157728	2.43499	1.84351	2.69863	2.53016	2.54014	4.15105	4.44997	4.63279
ENSG00000007520.3_2	TSR3	chr16:1399241-1401912	-	protein_coding	0.591441	1.50675	0.000566879	0.00294018	5.32125	4.7298	27.0803	24.4608	25.1315	36.748	40.2995	39.9945
ENSG00000189143.9_3	CLDN4	chr7:73213872-73247023	+	protein_coding	0.591397	1.5067	0.0468299	0.0795938	1.22251	0.631115	0.166947	0.802724	0.76593	1.39687	1.40022	1.20873
ENSG00000144711.13_3	IQSEC1	chr3:12938719-13114617	-	protein_coding	0.59134	1.50665	0.000903351	0.00394372	3.20766	2.61632	5.50757	4.80898	5.09894	7.7999	8.83039	8.11503
ENSG00000143845.14_3	ETNK2	chr1:204100190-204121131	-	protein_coding	0.591268	1.50657	0.00709038	0.0175497	2.89539	2.30413	4.30896	4.1042	3.44525	5.62217	7.09252	6.6863
ENSG00000198646.13_4	NCOA6	chr20:33276901-33413452	-	protein_coding	0.591227	1.50653	0.000279075	0.00199752	3.68051	3.08929	7.40537	7.13907	8.01097	11.8231	12.1912	11.4611
ENSG00000196576.14_2	PLXNB2	chr22:50713408-50746056	-	protein_coding	0.591183	1.50648	4.88671e-06	0.000634177	6.09052	5.49934	44.7139	43.7235	44.2701	65.7373	68.0672	67.6509
ENSG00000115226.9_2	FNDC4	chr2:27714750-27718112	-	protein_coding	0.5908	1.50608	0.00123892	0.00486805	3.4851	2.8943	6.44155	6.84124	6.0431	9.34461	10.6707	10.6291
ENSG00000161904.11_3	LEMD2	chr6:33738979-33756913	-	protein_coding	0.590747	1.50603	0.0457692	0.0781169	3.22787	2.63713	5.77135	4.64211	5.30153	7.04158	11.2059	7.37818
ENSG00000023330.14_2	ALAS1	chr3:52232102-52248343	+	protein_coding	0.590693	1.50597	3.86543e-05	0.000932159	4.46804	3.87735	14.3021	13.4543	13.3498	20.9955	21.301	21.0996
ENSG00000087903.12_3	RFX2	chr19:5993175-6199583	-	protein_coding	0.590617	1.50589	0.00153058	0.00562861	2.37843	1.78781	2.24878	2.37946	2.74959	4.27795	3.89373	4.44287
ENSG00000140987.19_3	ZSCAN32	chr16:3432081-3451065	-	protein_coding	0.590225	1.50548	0.00057403	0.002958	3.32509	2.73487	5.34707	5.5442	6.10235	9.40348	9.09055	8.58881
ENSG00000103549.21_3	RNF40	chr16:30773066-30787628	+	protein_coding	0.589888	1.50513	0.000244103	0.00185164	4.25809	3.66821	11.2344	11.3965	12.5469	18.445	18.0055	17.9564
ENSG00000102109.8_2	PCSK1N	chrX:48689504-48694035	-	protein_coding	0.589886	1.50513	0.00490429	0.0132788	4.5121	3.92222	14.9011	13.2116	14.4187	19.2033	22.372	24.1604
ENSG00000113734.17_3	BNIP1	chr5:172571445-172591390	+	protein_coding	0.589739	1.50497	0.00455521	0.0125509	3.18383	2.59409	4.51076	5.24545	5.39626	9.07191	7.38304	7.88741
ENSG00000158715.5_2	SLC45A3	chr1:205626979-205649587	-	protein_coding	0.589628	1.50486	0.00101628	0.00425235	2.23504	1.64541	2.27797	1.97416	2.14039	3.37602	3.78203	3.98595
ENSG00000183617.4_2	MRPL54	chr19:3762662-3768573	+	protein_coding	0.589535	1.50476	5.47983e-05	0.00102337	5.91863	5.3291	40.7203	37.8769	39.0512	58.8506	60.6537	58.9831
ENSG00000146112.11_2	PPP1R18	chr6:30644166-30655672	-	protein_coding	0.588964	1.50417	0.0046731	0.0128142	3.7812	3.19224	7.55164	8.44983	8.44939	13.5765	13.718	11.1132
ENSG00000167645.16_3	YIF1B	chr19:38795744-38807913	-	protein_coding	0.588707	1.5039	0.000570179	0.00295037	3.97745	3.38874	9.96431	9.49092	8.98957	14.1765	14.3765	15.7482
ENSG00000039523.19_4	RIPOR1	chr16:67552321-67580691	+	protein_coding	0.588674	1.50386	0.0010652	0.00439185	3.23892	2.65025	5.64897	4.90911	5.29705	8.61153	7.83925	8.90447
ENSG00000184110.14_2	EIF3C	chr16:28699879-28747051	+	protein_coding	0.588661	1.50385	3.59508e-06	0.000545676	5.62703	5.03837	32.1152	31.4354	32.041	47.9939	49.3448	47.9347
ENSG00000175467.14_2	SART1	chr11:65729160-65747299	+	protein_coding	0.588454	1.50363	0.0014247	0.00534577	4.72036	4.13191	17.411	16.2308	15.9864	23.2309	27.3485	25.6694
ENSG00000161277.10_2	THAP8	chr19:36525887-36545664	-	protein_coding	0.588102	1.50327	0.00302229	0.00924241	2.54136	1.95326	3.20898	2.44806	3.00146	4.77664	4.63716	5.05819
ENSG00000132881.11_2	RSG1	chr1:16558195-16563657	-	protein_coding	0.58802	1.50318	0.0164477	0.0340387	1.97277	1.38475	1.9251	1.38715	1.54994	2.41105	3.54928	2.89722
ENSG00000170291.14_3	ELP5	chr17:7154735-7163259	+	protein_coding	0.587997	1.50316	0.00918388	0.0214037	3.51893	2.93094	6.72012	5.58733	7.72098	10.672	10.924	9.82292
ENSG00000088808.16_2	PPP1R13B	chr14:104200089-104313927	-	protein_coding	0.587496	1.50264	0.0232948	0.044885	2.94414	2.35664	4.64487	3.71454	4.04853	7.78485	7.22407	5.30956
ENSG00000100413.16_2	POLR3H	chr22:41921808-41940610	-	protein_coding	0.587253	1.50238	0.0013295	0.00509614	3.40627	2.81901	6.68803	5.72345	5.79854	9.2558	9.38061	10.1937
ENSG00000104951.15_3	IL4I1	chr19:50392911-50432796	-	protein_coding	0.586954	1.50207	0.00645067	0.0163265	1.8192	1.23225	1.03879	1.66776	1.38405	2.5137	2.52473	2.54825
ENSG00000185650.9_3	ZFP36L1	chr14:69254377-69262970	-	protein_coding	0.58659	1.50169	0.000115733	0.00133581	7.07188	6.48529	93.1061	85.9752	86.859	130.596	135.353	134.717
ENSG00000174938.14_3	SEZ6L2	chr16:29882480-29910868	-	protein_coding	0.58586	1.50093	0.000192044	0.00164057	2.60535	2.01949	3.03918	2.88487	3.24731	4.96044	5.0089	5.29208
ENSG00000186897.4_2	C1QL4	chr12:49726194-49730971	-	protein_coding	0.585631	1.5007	0.000862014	0.00383167	3.44161	2.85598	6.55498	5.67009	6.53081	9.52491	10.2533	9.82893
ENSG00000214706.10_3	IFRD2	chr3:50325163-50330349	-	protein_coding	0.585521	1.50058	0.0102383	0.0233238	3.51193	2.92641	6.74635	5.48232	7.74958	10.0255	10.6318	10.5758
ENSG00000105197.10_3	TIMM50	chr19:39971052-39984425	+	protein_coding	0.585348	1.5004	0.00282896	0.00880893	3.64532	3.05997	7.37005	6.61577	8.09884	10.7974	12.3072	11.4789
ENSG00000120709.10_2	FAM53C	chr5:137667624-137685418	+	protein_coding	0.585214	1.50026	5.16831e-05	0.00101488	3.34012	2.75491	5.78824	5.53019	5.93825	9.03097	8.96103	9.39409
ENSG00000175482.8_3	POLD4	chr11:67118248-67124443	-	protein_coding	0.584973	1.50001	0.000435876	0.0025227	3.25434	2.66937	5.52996	5.08342	5.48067	8.54143	8.04976	9.06263

## Sheet: down_T_vs_C
#log2FC <= -0.585 #p-value cut-off <= 0.05 #q-value cut-off <= 1.00 #Gene biotype: protein_coding #Condition pair: down_T_vs_C Column A: Track_id, The database name in gene level. Column B: Gene_Name, The name of gene. Column C: Locus, The genomic coordinates of gene. Column D: Strand, Strand of the gene. Column E: Gene_Type, The biological type of gene. Column F: log2FC, if the comparison is tes…
Annotation					DE Statistic				FPKM
Track_id	Gene_Name	Locus	Strand	Gene_Type	log2FC	Fold_Change	p_value	q_value	T_FPKM	C_FPKM	C1	C2	C3	T1	T2	T3
ENSG00000189057.10_3	FAM111B	chr11:58874658-58894883	+	protein_coding	-3.03537	0.121973	0.00349394	0.01028	0.67862	3.71399	9.55615	10.2379	18.0492	1.82797	0.187808	0.220772
ENSG00000205413.7_3	SAMD9	chr7:92728826-92747336	-	protein_coding	-2.74626	0.149036	0.000124826	0.00136887	1.15123	3.89749	13.4599	13.8262	14.4379	1.86921	0.971621	0.936759
ENSG00000175305.17_3	CCNE2	chr8:95891998-95908906	-	protein_coding	-2.70462	0.153401	0.000300935	0.0020707	0.536297	3.24092	7.13315	8.93729	9.45471	0.919034	0.263909	0.257552
ENSG00000137440.4_2	FGFBP1	chr4:15937192-15940363	-	protein_coding	-2.6794	0.156106	7.20006e-05	0.0011294	3.60518	6.28458	75.5278	78.5671	76.8013	14.0012	10.5835	9.37134
ENSG00000213030.5_2	CGB8	chr19:49550895-49552363	-	protein_coding	-2.53388	0.172674	0.000729941	0.00344646	1.33947	3.87335	14.2855	13.0966	13.6079	2.4881	1.54095	0.828416
ENSG00000131153.8_3	GINS2	chr16:85709804-85723679	-	protein_coding	-2.32622	0.199405	0.000114216	0.00133511	1.93678	4.26301	18.6118	18.0867	17.9072	3.73681	2.48838	2.39608
ENSG00000066279.17_3	ASPM	chr1:197053258-197115824	-	protein_coding	-2.3095	0.201731	0.000129477	0.0013882	1.49939	3.80889	12.0196	13.5442	13.5372	2.4773	1.57239	1.52644
ENSG00000189052.6_2	CGB5	chr19:49547141-49548568	+	protein_coding	-2.30582	0.202246	0.000118602	0.00134323	1.24511	3.55092	10.7935	10.8263	10.5429	1.91248	1.03227	1.25008
ENSG00000136824.18_3	SMC2	chr9:106856541-106903698	+	protein_coding	-2.28191	0.205625	0.000271014	0.00196342	2.97178	5.25369	35.6826	38.9484	36.8963	9.14246	5.78834	6.01254
ENSG00000206075.13_3	SERPINB5	chr18:61143994-61172318	+	protein_coding	-2.25959	0.208831	3.14065e-05	0.0008761	1.84373	4.10332	16.3432	16.3994	15.8268	3.12593	2.19898	2.50364
ENSG00000138182.14_2	KIF20B	chr10:91461367-91534696	+	protein_coding	-2.24435	0.211049	0.000106295	0.00130401	1.52515	3.7695	12.1029	12.3919	13.4539	2.4955	1.6223	1.60107
ENSG00000049130.14_2	KITLG	chr12:88886570-88974628	-	protein_coding	-2.18187	0.22039	0.000104879	0.00129665	1.77932	3.96119	13.7956	14.5728	15.3988	3.14143	2.13952	2.11082
ENSG00000197045.12_3	GMFB	chr14:54941202-54955914	-	protein_coding	-2.16514	0.22296	0.00787201	0.0190191	1.75464	3.91978	13.4852	14.5515	14.3891	5.1897	1.43724	1.54699
ENSG00000198554.11_3	WDHD1	chr14:55405668-55493823	-	protein_coding	-2.12948	0.228541	0.000100532	0.00127622	1.20798	3.33746	9.12427	9.27846	8.92501	1.76576	1.21986	1.00805
ENSG00000092853.13_2	CLSPN	chr1:36185819-36235568	-	protein_coding	-2.12283	0.229597	0.000118767	0.00134395	2.09694	4.21976	16.6803	17.18	19.1253	4.12851	2.92648	2.88801
ENSG00000137801.10_3	THBS1	chr15:39873280-39891667	+	protein_coding	-2.11226	0.231285	0.000102357	0.00128244	3.62899	5.74124	52.7421	51.3702	53.3826	13.9214	10.4365	10.0968
ENSG00000163535.17_4	SGO2	chr2:201374731-201448505	+	protein_coding	-2.09178	0.234591	8.12651e-05	0.00118937	1.43751	3.52929	9.83008	10.7912	11.0525	2.18721	1.44481	1.55003
ENSG00000004700.15_3	RECQL	chr12:21621845-21654603	-	protein_coding	-2.09174	0.234597	7.9766e-05	0.00117725	2.01822	4.10996	15.8513	16.0767	16.8906	3.8097	2.76711	2.66865
ENSG00000165244.6_2	ZNF367	chr9:99148223-99180611	-	protein_coding	-2.08771	0.235254	0.000211875	0.00172102	1.70243	3.79014	12.1895	12.6202	13.7376	2.98276	1.75648	2.13987
ENSG00000107984.9_2	DKK1	chr10:54074056-54077802	+	protein_coding	-2.06432	0.239099	0.000161328	0.00154199	2.66348	4.7278	26.4839	24.8352	25.2021	6.70226	5.05503	4.4529
ENSG00000128708.12_2	HAT1	chr2:172778958-172848596	+	protein_coding	-2.06136	0.23959	8.05391e-05	0.00118259	2.13996	4.20132	16.719	17.7242	17.7643	4.1705	3.27975	2.86925
ENSG00000150687.11_3	PRSS23	chr11:86502101-86663952	+	protein_coding	-2.05639	0.240416	0.0335917	0.0603816	1.31695	3.37335	14.8398	3.27275	15.4429	1.73831	1.17732	1.59372
ENSG00000011426.10_3	ANLN	chr7:36429415-36493400	+	protein_coding	-2.05208	0.241136	0.000195397	0.00165288	3.31365	5.36573	38.4091	40.8719	41.4832	11.2844	8.06516	7.82667
ENSG00000172469.15_3	MANEA	chr6:96025419-96057333	+	protein_coding	-2.01051	0.248185	0.000556223	0.00290927	1.50013	3.51065	9.59443	10.3662	11.2953	2.60718	1.74045	1.28963
ENSG00000117724.12_2	CENPF	chr1:214776538-214837931	+	protein_coding	-1.99789	0.250367	0.000134623	0.00140548	2.88377	4.88165	27.7572	27.6123	30.1367	7.86927	5.80882	5.65796
ENSG00000112972.14_3	HMGCS1	chr5:43289497-43313614	-	protein_coding	-1.98922	0.251875	0.00974309	0.0224334	3.33853	5.32774	38.8985	39.076	39.5128	14.8452	10.3278	4.76699
ENSG00000109971.13_4	HSPA8	chr11:122928197-122933938	-	protein_coding	-1.98494	0.252623	4.732e-05	0.000990378	5.45536	7.44031	170.401	176.77	170.948	48.8575	37.8151	42.647
ENSG00000089335.20_3	ZNF302	chr19:35168544-35177302	+	protein_coding	-1.98204	0.253132	0.00701119	0.0173954	1.8216	3.80363	12.2233	13.2425	13.4576	1.6326	5.03932	1.77776
ENSG00000185222.7	WBP5	chrX:102611373-102613397	+	protein_coding	-1.9758	0.254229	0.00014147	0.00144015	4.01129	5.98709	59.0618	62.9048	65.4885	17.7985	12.6959	15.287
ENSG00000156876.9_3	SASS6	chr1:100549119-100598511	-	protein_coding	-1.95871	0.257258	0.000519029	0.0027843	1.45041	3.40912	9.05337	10.0676	9.7741	2.53167	1.31887	1.49227
ENSG00000197614.10_2	MFAP5	chr12:8789942-8815484	-	protein_coding	-1.95796	0.257392	0.000418834	0.0024759	3.32425	5.28221	34.922	40.2685	38.7496	11.6214	8.35555	7.50979
ENSG00000076003.4_2	MCM6	chr2:136597196-136633996	-	protein_coding	-1.95675	0.257608	0.00014027	0.00143629	3.74162	5.69836	52.4345	49.3117	51.0769	15.0231	11.7455	10.7196
ENSG00000196074.12_4	SYCP2	chr20:58438618-58508710	-	protein_coding	-1.95062	0.258705	0.000337462	0.00220354	1.47197	3.42259	9.19263	9.89372	10.1031	2.45186	1.65563	1.32862
ENSG00000132646.10_2	PCNA	chr20:5095599-5107272	-	protein_coding	-1.94974	0.258863	5.54527e-05	0.00102812	5.38	7.32973	161.498	161.564	156.592	47.1179	38.8825	36.6299
ENSG00000080824.18_2	HSP90AA1	chr14:102547075-102606036	-	protein_coding	-1.9454	0.259643	0.000235138	0.00182074	6.68091	8.62631	370.509	412.185	400.994	125.056	90.9683	92.1671
ENSG00000176208.8_2	ATAD5	chr17:29158988-29222887	+	protein_coding	-1.92723	0.262934	3.0426e-05	0.0008761	0.803036	2.73026	5.46047	6.00504	5.45653	0.946718	0.703508	0.601645
ENSG00000047410.13_2	TPR	chr1:186280784-186344825	-	protein_coding	-1.92004	0.264248	0.000107435	0.00130882	2.49429	4.41433	19.9232	20.488	20.5632	5.69831	4.22022	4.11581
ENSG00000112742.9_2	TTK	chr6:80713604-80752244	+	protein_coding	-1.91309	0.265523	4.541e-05	0.000982727	1.9221	3.8352	13.3685	13.482	12.973	3.29514	2.74382	2.38485
ENSG00000156802.12_3	ATAD2	chr8:124332090-124428590	-	protein_coding	-1.90998	0.266097	0.000132319	0.00140025	3.04158	4.95156	30.2029	29.7183	29.9108	8.85611	6.7375	6.32006
ENSG00000040275.16_3	SPDL1	chr5:169010638-169031782	+	protein_coding	-1.90782	0.266495	6.07019e-05	0.00106494	3.37941	5.28723	37.6029	38.1321	38.4179	11.084	8.65319	8.66117
ENSG00000129534.13_3	MIS18BP1	chr14:45672393-45722743	-	protein_coding	-1.88667	0.27043	0.000162056	0.00154492	1.88376	3.77043	12.0049	12.9425	13.0148	3.43556	2.37919	2.35305
ENSG00000170312.15_2	CDK1	chr10:62538089-62554610	+	protein_coding	-1.88616	0.270526	0.000155161	0.00151367	3.39587	5.28203	36.6692	38.3057	38.7839	11.3936	7.99551	9.46048
ENSG00000123219.12_3	CENPK	chr5:64813593-64858998	-	protein_coding	-1.87877	0.271916	0.000411262	0.00244985	1.25729	3.13606	7.68188	6.54014	9.37886	1.78604	1.19402	1.23469
ENSG00000136492.8_2	BRIP1	chr17:59758627-59940882	-	protein_coding	-1.87494	0.272638	0.000139118	0.00143301	0.925474	2.80042	5.53969	5.82319	6.57678	1.22619	0.775372	0.733545
ENSG00000031691.6_2	CENPQ	chr6:49431091-49460820	+	protein_coding	-1.86703	0.274137	0.000836349	0.00375641	1.87788	3.74491	12.0276	12.7333	12.4695	3.65126	2.75586	1.84193
ENSG00000179674.3_3	ARL14	chr3:160394947-160396240	+	protein_coding	-1.86606	0.274322	0.000722317	0.00343034	0.403516	2.26958	4.0723	3.13326	4.34729	0.599768	0.339091	0.0803
ENSG00000186871.6_4	ERCC6L	chrX:71424507-71458897	-	protein_coding	-1.86604	0.274325	4.58581e-05	0.000982727	1.2181	3.08414	7.09712	7.05657	8.34925	1.55732	1.19218	1.2459
ENSG00000132911.4_2	NMUR2	chr5:151771093-151812929	-	protein_coding	-1.86523	0.27448	0.000182642	0.00161621	3.46566	5.33089	39.997	39.6566	38.1188	12.3121	8.68399	9.45928
ENSG00000121690.10_3	DEPDC7	chr11:33037410-33055128	+	protein_coding	-1.84707	0.277956	0.000105025	0.00129665	1.73011	3.57719	11.1832	10.4497	11.189	2.89901	2.05155	2.06884
ENSG00000138587.5_2	MNS1	chr15:56713742-56757335	-	protein_coding	-1.84229	0.278878	5.94997e-06	0.000637715	1.49235	3.33464	9.17707	8.91523	9.17552	1.84937	1.9906	1.61348
ENSG00000171848.14_3	RRM2	chr2:10260825-10271546	+	protein_coding	-1.83039	0.281189	0.0158719	0.0330459	2.6418	4.47219	21.6226	19.442	22.6443	4.28219	10.4335	3.02525
ENSG00000136982.5_3	DSCC1	chr8:120846216-120868250	-	protein_coding	-1.82384	0.282469	0.000513026	0.00275979	1.23445	3.05829	7.68003	7.17683	7.14335	1.94036	1.29131	0.933461
ENSG00000144674.16_3	GOLGA4	chr3:37284668-37408242	+	protein_coding	-1.82084	0.283056	0.00297643	0.00913943	1.25462	3.07546	8.93108	9.32257	4.84295	1.72841	1.19214	1.27121
ENSG00000256229.7_2	ZNF486	chr19:20278037-20311299	+	protein_coding	-1.7763	0.29193	9.47118e-05	0.00125129	2.96541	4.74171	25.161	24.5	27.7075	7.93226	6.08582	6.52796
ENSG00000146476.10_2	ARMT1	chr6:151773393-151791236	+	protein_coding	-1.77351	0.292497	0.0160786	0.0334268	2.33159	4.1051	8.36627	22.1915	22.4627	4.11716	3.65076	4.359
ENSG00000184445.11_3	KNTC1	chr12:123011793-123110943	+	protein_coding	-1.77183	0.292837	8.73483e-05	0.00122604	1.66629	3.43812	9.65171	10.0618	9.8065	2.67663	1.86121	2.03954
ENSG00000065328.16_2	MCM10	chr10:13203554-13253104	+	protein_coding	-1.77031	0.293145	0.000135208	0.00140548	1.48994	3.26026	8.62065	8.39416	8.73294	2.28181	1.45357	1.75196
ENSG00000121621.6_2	KIF18A	chr11:28042167-28129855	-	protein_coding	-1.76287	0.294661	0.00019209	0.00164057	1.80958	3.57245	10.9872	10.1235	11.6266	3.15024	2.28545	2.15894
ENSG00000187240.13_2	DYNC2H1	chr11:102980160-103350591	+	protein_coding	-1.76176	0.294888	6.26616e-05	0.00107499	2.01854	3.7803	12.392	13.1042	12.7327	3.64329	2.77027	2.7995
ENSG00000072571.19_3	HMMR	chr5:162887209-162918951	+	protein_coding	-1.75134	0.297026	0.000155757	0.00151472	2.44207	4.19341	16.3831	16.4899	19.1423	5.28648	4.01742	4.0877
ENSG00000138778.11_2	CENPE	chr4:104026963-104119566	-	protein_coding	-1.74909	0.297489	0.000522871	0.00279817	1.49042	3.23951	8.11802	8.34137	8.89144	2.54388	1.54683	1.45757
ENSG00000092470.11_2	WDR76	chr15:44119161-44160617	+	protein_coding	-1.74209	0.298937	5.35832e-05	0.00101586	2.2206	3.96268	13.609	14.7359	15.4872	4.21451	3.38089	3.43224
ENSG00000197601.12_3	FAR1	chr11:13690217-13753893	+	protein_coding	-1.74184	0.298987	7.65919e-05	0.00116288	3.41984	5.16169	31.9019	35.7989	36.8801	11.0273	9.17274	9.01893
ENSG00000093009.9_2	CDC45	chr22:19466982-19508135	+	protein_coding	-1.74054	0.299258	3.86906e-07	0.00035368	2.14438	3.88491	13.7594	13.8756	13.6853	3.54607	3.2649	3.45677
ENSG00000087502.17_3	ERGIC2	chr12:29490285-29534122	-	protein_coding	-1.74018	0.299332	8.37898e-05	0.00120703	2.98781	4.72799	23.9747	25.1744	27.4722	7.96874	6.25173	6.67511
ENSG00000165169.10_2	DYNLT3	chrX:37696010-37706890	-	protein_coding	-1.73513	0.300381	0.000151027	0.00149025	2.5822	4.31733	17.3727	19.6243	19.9115	5.90731	4.81831	4.3438
ENSG00000104738.16_3	MCM4	chr8:48872745-48890720	+	protein_coding	-1.73435	0.300544	0.000376506	0.00234406	3.47791	5.21226	35.8309	35.6955	36.6978	12.8048	9.26053	8.76481
ENSG00000137965.10_2	IFI44	chr1:79115481-79129763	+	protein_coding	-1.73274	0.300881	0.000514187	0.00276316	1.28401	3.01675	6.52734	7.29287	7.49279	1.98165	1.38554	1.03019
ENSG00000168078.9_2	PBK	chr8:27667137-27695612	-	protein_coding	-1.7283	0.301807	0.000537988	0.00284647	3.73075	5.45905	38.9052	39.9905	51.0355	14.1377	12.5832	10.38
ENSG00000175455.14_4	CCDC14	chr3:123616152-123680255	-	protein_coding	-1.72351	0.302812	0.000124449	0.00136887	1.5225	3.24601	7.2493	9.65649	8.71419	2.05437	1.82359	1.74936
ENSG00000204389.9_3	HSPA1A	chr6:31783241-31785723	+	protein_coding	-1.72273	0.302974	0.000127626	0.00138272	5.29204	7.01477	132.413	129.291	123.411	44.8834	34.9134	35.4984
ENSG00000163781.12_3	TOPBP1	chr3:133317019-133380737	-	protein_coding	-1.71891	0.303779	0.000279553	0.00199883	2.40233	4.12124	16.5042	16.4916	16.2138	5.41446	3.61075	3.99562
ENSG00000166803.11_3	PCLAF	chr15:64656510-64679886	-	protein_coding	-1.71069	0.305514	6.3725e-06	0.000637715	2.39553	4.10622	16.6151	16.4451	15.6237	4.62628	4.05911	4.1178
ENSG00000115221.10_2	ITGB6	chr2:160956177-161128399	-	protein_coding	-1.69005	0.309916	5.21015e-05	0.00101508	2.32131	4.01136	15.3616	15.7252	14.3259	4.49241	3.49333	4.05851
ENSG00000122068.12_2	FYTTD1	chr3:197464050-197514467	+	protein_coding	-1.68827	0.310298	4.56643e-06	0.000612284	2.30393	3.9922	15.2948	14.5675	14.8872	4.20443	3.66022	3.96448
ENSG00000113810.15_2	SMC4	chr3:160117062-160152750	+	protein_coding	-1.68088	0.311892	7.05111e-05	0.0011185	3.69159	5.37248	38.5608	40.9937	41.7938	13.2418	12.2387	10.4401
ENSG00000126787.12_3	DLGAP5	chr14:55614830-55658396	-	protein_coding	-1.67922	0.312252	0.00011091	0.00132833	3.46521	5.14443	33.0821	35.4781	34.5897	11.7137	9.72432	8.87999
ENSG00000146247.13_3	PHIP	chr6:79645584-79787953	-	protein_coding	-1.67484	0.313201	9.88642e-05	0.00127182	1.99857	3.67341	11.025	11.6003	12.7075	3.49957	2.92286	2.61505
ENSG00000103995.13_4	CEP152	chr15:49005125-49103343	-	protein_coding	-1.67098	0.314041	1.04181e-05	0.000714385	0.76843	2.43941	4.14092	4.62693	4.51685	0.810175	0.681283	0.624052
ENSG00000163507.13_2	KIAA1524	chr3:108268716-108308491	-	protein_coding	-1.66914	0.31444	0.000221331	0.00176087	2.15365	3.8228	13.0123	13.079	13.3631	4.24091	2.83035	3.38831
ENSG00000139132.14_3	FGD4	chr12:32552463-32798984	+	protein_coding	-1.66712	0.314881	0.00290821	0.00898701	1.55995	3.22707	8.58959	7.4071	9.18322	1.61555	3.11484	1.38153
ENSG00000163510.13_2	CWC22	chr2:180809603-180871840	-	protein_coding	-1.66593	0.31514	1.74681e-05	0.000782648	2.27677	3.9427	14.5661	14.2179	14.349	4.32755	3.62299	3.62038
ENSG00000080345.17_3	RIF1	chr2:152266397-152364527	+	protein_coding	-1.66446	0.315462	0.000575958	0.00296182	1.48231	3.14677	7.65085	7.66306	8.27008	2.43488	1.31911	1.73793
ENSG00000142731.10_2	PLK4	chr4:128802016-128820350	+	protein_coding	-1.65627	0.317257	9.26222e-05	0.0012383	1.83928	3.49556	9.68489	10.4544	10.7237	3.05124	2.51098	2.22124
ENSG00000185697.16_3	MYBL1	chr8:67474410-67526482	-	protein_coding	-1.64954	0.318741	0.000163522	0.00155316	1.28902	2.93856	5.87635	7.24333	6.9492	1.74279	1.21525	1.40151
ENSG00000104827.12_3	CGB3	chr19:49526126-49527590	-	protein_coding	-1.64875	0.318917	0.00115487	0.00464889	0.258806	1.90755	2.51188	3.0974	2.6698	0.540326	0.11202	0
ENSG00000143971.7_2	ETAA1	chr2:67624451-67637677	+	protein_coding	-1.64865	0.318938	0.000101677	0.00128244	1.7826	3.43125	9.17168	9.63672	10.6019	2.9003	2.20375	2.25907
ENSG00000115392.11_3	FANCL	chr2:58386378-58468507	-	protein_coding	-1.64829	0.319018	0.000412829	0.00245531	2.62592	4.27421	18.1483	18.5737	18.3283	6.61743	4.49726	4.61674
ENSG00000139324.11_3	TMTC3	chr12:88536073-88593664	+	protein_coding	-1.64807	0.319068	0.000298591	0.00206261	1.80372	3.45179	8.80467	10.237	10.8904	3.05315	2.37834	2.10762
ENSG00000133858.15_2	ZFC3H1	chr12:72003252-72061505	-	protein_coding	-1.64157	0.320507	0.000361984	0.00229588	1.52739	3.16896	7.8829	7.94078	8.1607	2.51056	1.71803	1.51039
ENSG00000079257.7_2	LXN	chr3:158363611-158390482	-	protein_coding	-1.63808	0.321283	5.2285e-05	0.00101508	2.78999	4.42807	19.513	21.8941	20.242	6.68597	5.5246	5.59716
ENSG00000128606.12_3	LRRC17	chr7:102553438-102585396	+	protein_coding	-1.6376	0.32139	0.00153812	0.00564757	1.65753	3.29513	9.23598	8.60072	8.62425	3.22542	1.71935	1.73252
ENSG00000108848.15_3	LUC7L3	chr17:48796905-48833574	+	protein_coding	-1.63709	0.321505	0.000171427	0.00158435	3.0131	4.65018	23.7466	23.8517	24.7431	8.51743	6.54894	6.32302
ENSG00000122545.18_3	SEPT7	chr7:35840542-35946715	+	protein_coding	-1.63679	0.321571	7.73486e-05	0.00116288	2.64452	4.28131	17.3093	18.5923	19.4952	6.05032	4.87719	4.90011
ENSG00000139618.14_3	BRCA2	chr13:32889611-32974403	+	protein_coding	-1.63598	0.321752	9.77134e-05	0.00127029	0.427736	2.06371	2.90625	3.26363	3.38712	0.527126	0.254276	0.270621
ENSG00000257390.5_4	AC023055.1	chr12:56151059-56221330	-	protein_coding	-1.63573	0.321807	0.0377213	0.0664166	1.14789	2.78362	6.13351	5.08426	6.52226	0.26704	3.40316	0.950257
ENSG00000113361.12_3	CDH6	chr5:31193857-31329253	+	protein_coding	-1.6328	0.322461	0.000112907	0.00133336	2.97715	4.60995	22.4984	23.8034	23.9833	8.09789	6.41432	6.23801
ENSG00000187325.4_2	TAF9B	chrX:77385245-77395203	-	protein_coding	-1.63138	0.322778	0.000171874	0.00158435	2.94635	4.57774	20.5321	24.3274	23.9708	7.72423	6.51272	5.98714
ENSG00000167325.14_3	RRM1	chr11:4115937-4160106	+	protein_coding	-1.63044	0.322989	8.2172e-05	0.00119752	4.17564	5.80608	54.7196	55.8275	54.3156	18.216	18.4936	14.7552
ENSG00000204388.6_3	HSPA1B	chr6:31795512-31798032	+	protein_coding	-1.6232	0.324614	0.00012232	0.00136336	5.32545	6.94865	127.69	120.71	119.334	45.4168	36.5487	35.9905
ENSG00000198707.14_3	CEP290	chr12:88442791-88535993	-	protein_coding	-1.6101	0.327576	0.000233048	0.00181507	1.34038	2.95048	6.48663	6.60946	7.1079	1.9287	1.54636	1.17716
ENSG00000165525.17_2	NEMF	chr14:50248801-50319921	-	protein_coding	-1.6063	0.328439	0.000127323	0.00138272	1.86599	3.47229	9.47735	10.4964	10.3494	3.19602	2.38422	2.41081
ENSG00000138346.14_3	DNA2	chr10:70173821-70231878	-	protein_coding	-1.60616	0.328471	8.5483e-05	0.00121716	1.55585	3.16201	7.46535	8.15048	8.25748	2.29983	1.89727	1.65823
ENSG00000197020.10_4	ZNF100	chr19:21905568-21950430	-	protein_coding	-1.60042	0.329781	0.000163108	0.00155018	0.904977	2.5054	4.47136	4.25805	5.36325	1.09119	0.741034	0.803332
ENSG00000114346.13_2	ECT2	chr3:172468472-172539264	+	protein_coding	-1.59918	0.330065	7.70886e-05	0.00116288	3.5491	5.14827	33.3219	35.632	34.475	12.2283	10.3806	9.65326
ENSG00000198887.8_3	SMC5	chr9:72873878-72969804	+	protein_coding	-1.5988	0.330152	0.000104592	0.00129544	2.09486	3.69366	11.3221	12.1661	12.3525	3.89146	2.98757	2.9967
ENSG00000023445.13_2	BIRC3	chr11:102188181-102210134	+	protein_coding	-1.59861	0.330195	2.08227e-05	0.000803644	1.51315	3.11175	6.98691	8.23012	7.76211	1.76389	1.9816	1.82187
ENSG00000143228.12_3	NUF2	chr1:163236366-163325554	+	protein_coding	-1.59736	0.330481	6.26932e-05	0.00107499	2.16321	3.76057	11.8383	12.7862	13.0664	4.01588	3.18939	3.2764
ENSG00000100297.15_3	MCM5	chr22:35796056-35821423	+	protein_coding	-1.59694	0.330576	5.17636e-05	0.00101488	2.77115	4.3681	19.915	18.8429	20.2189	6.64686	5.45152	5.44845
ENSG00000133739.15_2	LRRCC1	chr8:86019382-86058311	+	protein_coding	-1.59646	0.330686	4.80092e-05	0.000993687	0.539395	2.13586	3.3145	3.26942	3.60866	0.575442	0.485796	0.311477
ENSG00000176597.11_2	B3GNT5	chr3:182971032-183016292	+	protein_coding	-1.59464	0.331106	0.008896	0.0209047	1.21528	2.80992	5.50883	6.26071	6.29667	0.469145	1.86191	1.97705
ENSG00000204176.13_4	SYT15	chr10:46955444-46971400	-	protein_coding	-1.59153	0.33182	0.000385105	0.00237245	1.83152	3.42304	9.14407	9.54412	10.537	1.9735	2.74826	3.04511
ENSG00000085840.12_2	ORC1	chr1:52838501-52870131	-	protein_coding	-1.5839	0.333578	0.000310307	0.00210894	2.08424	3.66814	11.6698	11.4164	12.0587	4.10748	2.83808	2.88988
ENSG00000151849.14_2	CENPJ	chr13:25456422-25497027	-	protein_coding	-1.58285	0.333821	5.79521e-05	0.001041	1.21621	2.79906	6.10234	5.87736	5.90214	1.61802	1.14896	1.22918
ENSG00000101868.10_2	POLA1	chrX:24712036-25015103	+	protein_coding	-1.58143	0.33415	0.000298317	0.00206261	1.92384	3.50527	9.85444	10.6292	10.5988	3.51381	2.63328	2.33084
ENSG00000133119.12_3	RFC3	chr13:34392186-34540695	+	protein_coding	-1.58098	0.334255	5.09757e-05	0.00101488	2.55743	4.13841	15.4236	16.9382	17.54	5.43258	4.47649	4.79035
ENSG00000118412.12_4	CASP8AP2	chr6:90539613-90584155	+	protein_coding	-1.57749	0.335064	0.00130113	0.00503098	1.06379	2.64128	4.98944	5.37279	5.36206	1.73077	0.879071	0.780204
ENSG00000166004.14_4	CEP295	chr11:93394805-93463524	+	protein_coding	-1.57529	0.335575	0.000255822	0.00189776	1.3563	2.93159	6.43613	6.77323	6.68317	2.04027	1.26945	1.43235
ENSG00000066557.5_2	LRRC40	chr1:70610488-70671303	-	protein_coding	-1.57451	0.335758	0.000157531	0.00152431	1.80981	3.38432	9.04903	9.38936	9.90519	2.93691	2.59415	2.0456
ENSG00000265817.2_3	FSBP	chr8:95384398-95449180	-	protein_coding	-1.57014	0.336775	0.000159827	0.00153744	1.32788	2.89802	7.03497	6.11848	6.2411	1.86911	1.42283	1.27576
ENSG00000151914.19_4	DST	chr6:56322785-56819426	-	protein_coding	-1.56915	0.337007	9.88043e-05	0.00127182	1.94633	3.51548	10.5788	10.6012	10.1334	3.41861	2.57708	2.62159
ENSG00000163714.17_3	U2SURP	chr3:142683339-142779388	+	protein_coding	-1.56806	0.337263	6.84559e-05	0.00110519	2.83851	4.40656	19.4483	20.4189	20.7805	6.44711	5.34872	6.74022
ENSG00000134982.16_3	APC	chr5:112043195-112181936	+	protein_coding	-1.56598	0.337749	0.00702025	0.0174123	0.851328	2.41731	4.48609	3.75228	4.84629	0.317661	0.684415	1.6459
ENSG00000101654.17_3	RNMT	chr18:13726659-13764557	+	protein_coding	-1.56457	0.338079	1.3173e-05	0.000745966	1.87511	3.43968	10.4977	9.47946	9.60213	2.64976	2.87312	2.49197
ENSG00000124795.14_3	DEK	chr6:18224099-18265054	-	protein_coding	-1.56377	0.338265	4.87402e-05	0.000997707	4.85762	6.42139	80.8743	87.2038	86.1883	31.0246	27.5237	25.6793
ENSG00000037749.11_3	MFAP3	chr5:153418466-153600038	+	protein_coding	-1.56236	0.338596	0.0353023	0.0628579	1.15681	2.71917	5.46165	5.00664	6.35668	0.595924	3.41192	0.574207
ENSG00000179841.8_2	AKAP5	chr14:64932217-64941221	+	protein_coding	-1.56233	0.338604	0.00348657	0.0102641	1.08242	2.64475	4.92522	5.23539	5.62037	1.53574	1.49577	0.500436
ENSG00000068885.14_4	IFT80	chr3:159974774-160117668	-	protein_coding	-1.558	0.339621	2.84437e-05	0.000870877	1.82458	3.38258	9.4109	10.3455	8.60422	2.64277	2.45157	2.53438
ENSG00000153201.15_2	RANBP2	chr2:109335937-109402267	+	protein_coding	-1.55531	0.340256	5.02169e-05	0.00101362	3.08297	4.63827	23.6079	24.6748	23.4454	8.4805	7.04656	6.97543
ENSG00000126777.17_4	KTN1	chr14:56025790-56168244	+	protein_coding	-1.55109	0.341252	0.000109416	0.00132452	3.58023	5.13132	31.2936	34.2664	36.8062	12.1854	10.8647	9.93741
ENSG00000136051.13_2	WASHC4	chr12:105501102-105562912	+	protein_coding	-1.55014	0.341478	0.000314211	0.00212509	2.18533	3.73547	11.1226	13.1697	12.7565	4.29744	3.37395	3.06081
ENSG00000159086.14_2	PAXBP1	chr21:34106210-34144169	-	protein_coding	-1.54994	0.341524	0.000265274	0.00193904	2.35753	3.90748	13.4811	14.1862	14.3656	5.06712	3.87607	3.55001
ENSG00000154727.10_2	GABPA	chr21:27106881-27144771	+	protein_coding	-1.54745	0.342114	0.000219592	0.00175053	2.54275	4.0902	15.5932	16.3177	16.1947	5.86966	4.48302	4.25258
ENSG00000198677.10_2	TTC37	chr5:94799599-94890711	-	protein_coding	-1.5427	0.343243	3.34473e-05	0.000891353	2.55116	4.09385	15.3182	16.1777	16.7616	5.39864	4.74428	4.47773
ENSG00000131747.14_2	TOP2A	chr17:38544768-38574202	-	protein_coding	-1.54168	0.343486	9.41806e-05	0.0012484	5.72452	7.2662	151.51	153.96	153.353	59.265	49.9937	47.1037
ENSG00000151239.13_3	TWF1	chr12:44187526-44200178	-	protein_coding	-1.5395	0.344005	0.000133069	0.00140242	4.45509	5.99459	60.176	67.6542	60.7172	23.9207	19.5721	19.5832
ENSG00000183850.13_3	ZNF730	chr19:23258012-23330021	+	protein_coding	-1.53741	0.344503	4.21129e-05	0.000958782	0.486438	2.02385	3.06168	3.09404	3.04447	0.495562	0.255975	0.463901
ENSG00000168496.3_3	FEN1	chr11:61560109-61564716	+	protein_coding	-1.53671	0.34467	7.63263e-06	0.000690003	4.69051	6.22722	75.1687	72.3666	74.2432	26.522	24.5404	23.4932
ENSG00000038427.15_3	VCAN	chr5:82767284-82878122	+	protein_coding	-1.53511	0.345053	6.6715e-05	0.00109634	3.59496	5.13007	33.1236	35.0954	33.8666	12.605	10.5023	10.2742
ENSG00000119969.14_3	HELLS	chr10:96261191-96373662	+	protein_coding	-1.535	0.345079	0.00361242	0.0105226	0.668739	2.20374	5.24539	2.87509	3.03955	0.875919	0.440358	0.48678
ENSG00000166670.9_2	MMP10	chr11:102641234-102651359	-	protein_coding	-1.53295	0.345569	0.00012192	0.0013609	4.74873	6.28168	76.2023	78.2206	75.9937	29.8087	23.2138	25.0491
ENSG00000276043.4_3	UHRF1	chr19:4903092-4962165	+	protein_coding	-1.53181	0.345843	0.00130678	0.00503983	2.9686	4.50041	18.2507	23.5946	23.49	8.32133	6.9257	5.49227
ENSG00000151725.11_3	CENPU	chr4:185615772-185655287	-	protein_coding	-1.53132	0.345961	3.20672e-05	0.000880821	2.99808	4.5294	20.6409	22.3584	23.3637	7.60384	6.79305	6.60571
ENSG00000171320.14_2	ESCO2	chr8:27629466-27670157	+	protein_coding	-1.53106	0.346022	0.000122405	0.00136336	1.33905	2.87011	6.47803	6.11313	6.34719	1.88746	1.46883	1.27129
ENSG00000138398.15_3	PPIG	chr2:170440850-170497916	+	protein_coding	-1.53048	0.346163	0.00694556	0.0172751	2.59564	4.12612	12.5641	17.4655	20.2572	6.89592	5.1562	3.54341
ENSG00000137812.19_3	KNL1	chr15:40886218-40956540	+	protein_coding	-1.52854	0.346629	0.00050363	0.00272915	1.78631	3.31485	8.3656	9.15981	9.35583	3.19747	2.10039	2.15351
ENSG00000228716.6_3	DHFR	chr5:79922047-79950802	-	protein_coding	-1.52342	0.34786	0.000178428	0.00160392	4.13085	5.65427	56.1142	46.2328	46.3512	18.1529	15.3044	16.2183
ENSG00000103540.16_3	CCP110	chr16:19535133-19564730	+	protein_coding	-1.52231	0.348129	0.000207594	0.00170402	1.0829	2.60521	5.84694	4.64301	4.83084	1.31073	1.1546	0.90916
ENSG00000089048.14_2	ESF1	chr20:13694969-13765532	-	protein_coding	-1.52185	0.348239	7.34304e-05	0.0011388	2.41815	3.94	13.5924	13.4643	16.1297	4.67845	4.17682	4.19415
ENSG00000120694.19_2	HSPH1	chr13:31709111-31736525	-	protein_coding	-1.52032	0.348608	3.16561e-05	0.000878314	3.23256	4.75288	25.4168	25.8381	26.6469	9.31797	8.2039	7.74429
ENSG00000120437.8_2	ACAT2	chr6:160181360-160200087	+	protein_coding	-1.51635	0.34957	9.75594e-06	0.00071246	2.74537	4.26172	18.4509	18.0993	18.0003	6.18146	5.6359	5.32711
ENSG00000115419.12_3	GLS	chr2:191745553-191830278	+	protein_coding	-1.51409	0.350118	0.000115256	0.00133511	4.4344	5.94849	57.7057	61.2914	63.4034	23.5994	19.2124	19.329
ENSG00000173905.8_2	GOLIM4	chr3:167726465-167813763	-	protein_coding	-1.51192	0.350645	2.65388e-05	0.000856146	3.78644	5.29836	38.6779	36.2798	40.1976	13.8566	12.5443	12.0563
ENSG00000137040.9_3	RANBP6	chr9:6011043-6015625	-	protein_coding	-1.51003	0.351104	0.000185479	0.00162322	1.64747	3.1575	7.3732	8.05813	8.36655	2.60593	1.85739	1.98421
ENSG00000196584.2_2	XRCC2	chr7:152341864-152373250	-	protein_coding	-1.50752	0.351715	0.00045511	0.00258956	0.85507	2.36259	3.89045	4.51387	4.04458	1.16801	0.702487	0.603467
ENSG00000108055.9_2	SMC3	chr10:112327449-112364394	+	protein_coding	-1.50268	0.352898	0.000168323	0.00157312	4.31219	5.81487	52.4272	54.9739	58.649	21.5831	18.5183	16.7858
ENSG00000112118.18_2	MCM3	chr6:52128807-52149679	-	protein_coding	-1.50258	0.352923	3.72851e-05	0.000920899	4.27266	5.77523	54.8398	52.8524	53.6267	18.9919	19.6626	16.4804
ENSG00000181544.13_2	FANCB	chrX:14861529-14891191	-	protein_coding	-1.50088	0.353338	0.000125833	0.00137506	0.320894	1.82177	2.12651	2.69949	2.81965	0.337758	0.206125	0.207886
ENSG00000152661.7_2	GJA1	chr6:121756838-121770873	+	protein_coding	-1.49998	0.353558	0.000235581	0.00182074	3.28031	4.7803	25.3711	26.2559	27.8701	10.2776	7.62483	8.42864
ENSG00000097046.12_2	CDC7	chr1:91966450-91991321	+	protein_coding	-1.49487	0.354813	0.000219589	0.00175053	1.65933	3.1542	7.33542	8.63845	7.78201	2.47449	1.75931	2.28727
ENSG00000109805.9_2	NCAPG	chr4:17812525-17846485	+	protein_coding	-1.4931	0.355249	0.000411156	0.00244985	3.45956	4.95265	28.7401	30.9059	30.2953	12.2463	8.89889	9.15341
ENSG00000132485.13_3	ZRANB2	chr1:71528974-71546980	-	protein_coding	-1.49222	0.355465	2.9926e-05	0.0008761	2.88916	4.38138	19.0709	20.3944	20.082	6.82401	5.77422	6.67155
ENSG00000164114.18_3	MAP9	chr4:156263810-156298122	-	protein_coding	-1.49122	0.355712	0.000218994	0.00174856	1.9645	3.45572	9.10844	10.3613	10.5003	3.45884	2.78951	2.51814
ENSG00000151422.12_3	FER	chr5:108083523-108532542	+	protein_coding	-1.48951	0.356133	0.0149097	0.0314913	0.934994	2.42451	4.2104	4.56744	4.33362	2.16054	0.477398	0.496665
ENSG00000197969.11_3	VPS13A	chr9:79792269-80036457	+	protein_coding	-1.48881	0.356305	0.000412972	0.00245531	1.66089	3.1497	8.21269	8.64357	6.86759	2.56637	2.19562	1.77429
ENSG00000132424.14_2	PNISR	chr6:99845927-99873207	-	protein_coding	-1.48642	0.356897	0.000101265	0.00128133	2.25655	3.74298	12.1542	11.9292	13.1125	4.35784	3.3535	3.6778
ENSG00000198157.10_4	HMGN5	chrX:80369200-80457441	-	protein_coding	-1.48491	0.357272	0.000336334	0.00219985	1.22183	2.70673	4.66129	6.61276	5.45601	1.35305	1.21294	1.43679
ENSG00000118193.11_2	KIF14	chr1:200520625-200589862	-	protein_coding	-1.4796	0.358587	0.000114815	0.00133511	1.30271	2.78232	5.64161	5.79469	6.21507	1.80212	1.31902	1.31035
ENSG00000174718.11_3	KIAA1551	chr12:32112304-32146041	+	protein_coding	-1.47622	0.35943	0.00293148	0.00903187	4.64038	6.1166	50.8668	78.4971	80.0217	27.1977	22.447	22.463
ENSG00000143476.17_2	DTL	chr1:212208895-212280742	+	protein_coding	-1.47471	0.359805	0.000171808	0.00158435	2.01336	3.48808	9.73734	10.1544	10.7952	3.39886	2.51169	3.25983
ENSG00000137628.16_3	DDX60	chr4:169137444-169239958	-	protein_coding	-1.47271	0.360306	3.13479e-05	0.0008761	0.932031	2.40474	4.09352	4.7936	4.03184	0.964703	0.840519	0.920751
ENSG00000164211.12_2	STARD4	chr5:110831731-110848288	-	protein_coding	-1.47196	0.360493	0.000229768	0.00179648	1.21543	2.68738	5.20778	5.53681	5.58637	1.70702	1.22149	1.08211
ENSG00000116489.12_2	CAPZA1	chr1:113161795-113214241	+	protein_coding	-1.4718	0.360533	0.0255038	0.0482625	4.33491	5.80671	62.9629	64.1005	41.1177	32.7361	14.6657	14.5513
ENSG00000265763.3_2	ZNF488	chr10:48355089-48373866	+	protein_coding	-1.47078	0.360787	0.000249071	0.00186981	0.549015	2.0198	3.57244	2.91218	2.72812	0.633222	0.373521	0.396142
ENSG00000196172.9_2	ZNF681	chr19:23921997-23941693	-	protein_coding	-1.47029	0.36091	0.000400396	0.00241777	0.664476	2.13477	3.08415	3.35565	3.76135	0.865638	0.486316	0.435962
ENSG00000141429.13_3	GALNT1	chr18:33161081-33291798	+	protein_coding	-1.46762	0.361579	0.0007587	0.00352919	3.77162	5.23923	43.2382	33.7592	34.0455	14.9079	11.7607	11.5493
ENSG00000179218.13_2	CALR	chr19:13049392-13055303	+	protein_coding	-1.46525	0.362172	1.48337e-05	0.000758402	7.05922	8.52447	374.857	375.64	351.711	141.578	129.578	126.405
ENSG00000095002.13_3	MSH2	chr2:47630108-47789450	+	protein_coding	-1.46513	0.362202	9.23416e-05	0.0012383	3.50072	4.96585	29.9307	30.5187	30.3075	11.8523	9.51276	9.73403
ENSG00000167900.11_2	TK1	chr17:76170156-76183314	-	protein_coding	-1.46328	0.362667	0.000106677	0.00130525	4.38301	5.84629	55.8437	60.9403	53.0846	22.2076	18.7749	18.793
ENSG00000138160.5_2	KIF11	chr10:94353043-94415152	+	protein_coding	-1.45872	0.363815	6.09859e-05	0.00106494	3.06967	4.52839	22.1191	21.9196	22.1937	8.40438	7.04395	6.82329
ENSG00000164109.13_2	MAD2L1	chr4:120976763-120988229	-	protein_coding	-1.45255	0.365375	2.4022e-05	0.000835751	2.22558	3.67813	11.0152	12.0113	12.4161	3.97291	3.5716	3.50006
ENSG00000110172.11_2	CHORDC1	chr11:89934328-89956532	-	protein_coding	-1.45168	0.365595	0.000229463	0.00179648	1.3183	2.76998	5.40567	5.9678	6.11023	1.87882	1.38088	1.26252
ENSG00000135336.14_2	ORC3	chr6:88299785-88377171	+	protein_coding	-1.45113	0.365735	0.00012459	0.00136887	2.61773	4.06886	15.7947	14.9207	16.6771	5.90461	4.96442	4.6148
ENSG00000188994.12_2	ZNF292	chr6:87862551-87973914	+	protein_coding	-1.44856	0.366388	1.27867e-05	0.000744472	1.34257	2.79113	5.74495	5.7909	6.23993	1.38354	1.62917	1.60269
ENSG00000075223.13_2	SEMA3C	chr7:80371854-80551675	-	protein_coding	-1.44501	0.36729	0.000202988	0.00168147	3.22321	4.66822	23.3042	23.9507	26.1055	9.6549	8.09607	7.40325
ENSG00000067064.10_3	IDI1	chr10:1085848-1095110	-	protein_coding	-1.44023	0.368508	1.69092e-05	0.000781458	2.81537	4.2556	18.0867	18.0495	18.168	6.63252	5.83498	5.68541
ENSG00000185246.17_3	PRPF39	chr14:45553302-45585485	+	protein_coding	-1.43917	0.36878	4.39039e-05	0.000968509	1.6102	3.04936	6.86997	6.93279	8.08763	2.1687	1.92585	2.06915
ENSG00000147536.11_2	GINS4	chr8:41386725-41402565	+	protein_coding	-1.43808	0.369057	0.0196597	0.0392433	2.3153	3.75338	12.6719	12.0634	12.7329	5.66752	5.29461	1.93759
ENSG00000183735.9_3	TBK1	chr12:64845660-64895888	+	protein_coding	-1.43618	0.369544	9.21596e-05	0.0012383	2.23374	3.66993	11.4062	11.6642	12.1238	4.26063	3.62895	3.27318
ENSG00000141446.10_2	ESCO1	chr18:19109242-19180845	-	protein_coding	-1.43252	0.370483	0.000100415	0.00127622	2.02196	3.45448	9.59421	9.03588	11.3904	3.1397	3.00737	3.03818
ENSG00000101003.9_2	GINS1	chr20:25388363-25433264	+	protein_coding	-1.43214	0.370581	4.77112e-05	0.000993293	2.73904	4.17118	17.1075	16.2326	17.7387	6.32251	5.47398	5.27722
ENSG00000051341.13_2	POLQ	chr3:121150274-121265488	-	protein_coding	-1.42834	0.371558	3.32425e-06	0.00053336	1.10883	2.53717	4.69316	4.78093	4.94217	1.25841	1.13189	1.08358
ENSG00000152422.15_3	XRCC4	chr5:82373317-82649606	+	protein_coding	-1.42832	0.371564	0.00079921	0.00363602	2.32581	3.75413	11.9101	13.2251	12.3761	5.17234	3.42355	3.61525
ENSG00000085224.21_4	ATRX	chrX:76760356-77041755	-	protein_coding	-1.42677	0.371962	0.000268813	0.0019548	1.77284	3.19962	7.31501	7.80222	9.59471	2.64721	2.406	2.21242
ENSG00000135315.11_2	CEP162	chr6:84833960-84937353	-	protein_coding	-1.42359	0.372782	0.000109593	0.00132452	0.523218	1.94681	2.65596	2.75881	3.16961	0.572056	0.434104	0.316633
ENSG00000101412.12_2	E2F1	chr20:32263489-32274210	-	protein_coding	-1.4113	0.375972	0.000358441	0.00228369	3.50101	4.91231	30.4067	28.0013	28.9793	12.2522	10.0098	8.94621
ENSG00000159147.17_3	DONSON	chr21:34931848-34961014	-	protein_coding	-1.40998	0.376318	0.000116227	0.00133581	2.2653	3.67528	12.1761	10.4674	12.7992	3.48984	3.9914	3.95814
ENSG00000111700.12_3	SLCO1B3	chr12:20963636-21069845	+	protein_coding	-1.40885	0.376612	0.00086902	0.00385396	2.72371	4.13255	18.6091	18.3482	13.2223	6.02502	5.38392	5.42711
ENSG00000152078.9_3	TMEM56	chr1:95582894-95663163	+	protein_coding	-1.40528	0.377544	0.000106734	0.00130525	3.59814	5.00342	29.3252	32.1205	31.8578	12.5413	10.6948	10.2147
ENSG00000100815.12_4	TRIP11	chr14:92432335-92507240	-	protein_coding	-1.40388	0.377912	0.000256779	0.00189985	1.81049	3.21437	7.59767	8.43869	8.85317	3.01101	2.3651	2.19733
ENSG00000125676.19_2	THOC2	chrX:122734412-122866906	-	protein_coding	-1.39862	0.379292	1.22466e-05	0.000734889	2.45108	3.8497	13.0744	13.4864	13.697	4.8565	4.31419	4.25373
ENSG00000102189.16_2	EEA1	chr12:93164413-93323107	-	protein_coding	-1.3983	0.379375	9.16802e-05	0.00123751	1.29969	2.69799	5.06687	5.47613	5.95423	1.68774	1.29382	1.41986
ENSG00000198464.13_2	ZNF480	chr19:52800430-52829175	+	protein_coding	-1.39823	0.379394	0.00210483	0.00709955	1.96402	3.36225	11.2329	9.2065	7.70975	3.40068	3.17726	2.23052
ENSG00000127914.16_4	AKAP9	chr7:91570181-91739987	+	protein_coding	-1.39633	0.379894	0.000118041	0.00134028	0.953312	2.34964	3.65518	4.3452	4.32156	1.12281	0.827577	0.871286
ENSG00000100479.12_2	POLE2	chr14:50110273-50155140	-	protein_coding	-1.39402	0.380503	0.000199598	0.00166874	1.62782	3.02184	6.71188	7.32155	7.34886	2.5116	1.76595	2.03891
ENSG00000196247.11_3	ZNF107	chr7:64126461-64171960	+	protein_coding	-1.39007	0.381546	0.000947842	0.00406383	0.348167	1.73824	2.12352	2.29818	2.60467	0.553051	0.199965	0.106806
ENSG00000115355.15_2	CCDC88A	chr2:55514978-55647057	-	protein_coding	-1.38958	0.381676	9.69552e-05	0.00126454	2.31984	3.70941	11.9138	11.8703	12.4677	4.62304	3.752	3.65771
ENSG00000184635.15_4	ZNF93	chr19:20011722-20074273	+	protein_coding	-1.38734	0.38227	4.29857e-06	0.000588942	0.748563	2.1359	3.50533	3.20565	3.48073	0.706583	0.711987	0.623272
ENSG00000014123.9_2	UFL1	chr6:96969471-97003152	+	protein_coding	-1.38355	0.383275	0.000120639	0.00135347	2.85467	4.23821	16.8571	18.3679	18.4356	7.11821	5.94156	5.71587
ENSG00000075292.18_3	ZNF638	chr2:71503691-71662199	+	protein_coding	-1.38183	0.383731	0.000608668	0.00306552	2.36153	3.74336	12.0101	12.439	12.7386	5.21247	3.53246	3.82029
ENSG00000185480.11_2	PARPBP	chr12:102513963-102591298	+	protein_coding	-1.38001	0.384217	0.000863494	0.00383356	1.97679	3.3568	8.46017	9.31088	10.023	3.57057	2.27869	3.06961
ENSG00000133302.12_3	SLF1	chr5:93954052-94075141	+	protein_coding	-1.37861	0.384589	0.000786296	0.00359948	0.999177	2.37779	4.05481	4.28289	4.25752	1.45648	0.824487	0.781934
ENSG00000168876.8_3	ANKRD49	chr11:94226795-94232749	+	protein_coding	-1.37814	0.384714	0.00273914	0.00859493	1.24637	2.62451	3.94382	5.9416	5.83352	1.80172	1.02706	1.35121
ENSG00000116266.10_2	STXBP3	chr1:109289296-109352148	+	protein_coding	-1.37611	0.385256	0.00043181	0.00251358	2.3357	3.71181	11.7542	11.8416	12.7349	4.9704	3.79276	3.4953
ENSG00000177917.10_2	ARL6IP6	chr2:153574407-153617767	+	protein_coding	-1.37532	0.385468	0.000496976	0.00271094	2.52138	3.89669	13.0572	13.7635	14.9212	4.62441	4.01234	5.71293
ENSG00000163728.10_2	TTC14	chr3:180319918-180335616	+	protein_coding	-1.37479	0.385609	0.000406492	0.00243027	1.13217	2.50696	4.50314	4.56467	4.99741	1.58895	1.03461	0.999165
ENSG00000171155.7_2	C1GALT1C1	chrX:119759648-119764005	-	protein_coding	-1.37419	0.38577	6.23413e-06	0.000637715	3.19687	4.57106	21.9079	23.5809	22.8503	8.36878	8.38973	7.76446
ENSG00000115816.14_3	CEBPZ	chr2:37428755-37458856	-	protein_coding	-1.36735	0.387602	0.000109006	0.00132184	3.41702	4.78437	25.5664	26.488	27.6575	10.6779	9.90298	8.57112
ENSG00000174173.6_3	TRMT10C	chr3:101280706-101285290	+	protein_coding	-1.36666	0.387789	2.13144e-05	0.000810902	3.13133	4.49798	20.0503	21.6735	23.1716	7.92381	7.61145	7.75474
ENSG00000114107.8_4	CEP70	chr3:138213186-138313380	-	protein_coding	-1.36372	0.388579	5.29495e-05	0.00101508	1.95792	3.32164	8.67855	9.37732	8.95057	3.27106	2.73857	2.67231
ENSG00000104412.7_3	EMC2	chr8:109455830-109499147	+	protein_coding	-1.36259	0.388882	0.000197299	0.0016601	2.4283	3.79089	12.7642	12.5031	13.267	5.19411	3.97482	4.06074
ENSG00000135968.20_3	GCC2	chr2:109065017-109125871	+	protein_coding	-1.36157	0.389158	0.000498855	0.00271564	1.4605	2.82207	7.35804	5.43253	5.57802	1.95835	1.68554	1.62349
ENSG00000174720.15_3	LARP7	chr4:113558120-113578748	+	protein_coding	-1.36056	0.389431	2.80632e-05	0.000868448	2.23712	3.59768	11.184	10.6582	11.4912	4.06023	3.68412	3.42099
ENSG00000112029.9_3	FBXO5	chr6:153291654-153304714	-	protein_coding	-1.35969	0.389665	1.1912e-05	0.000731311	2.83608	4.19578	16.8541	17.3624	17.7713	6.55055	6.14438	5.74984
ENSG00000085491.15_2	SLC25A24	chr1:108676658-108743471	-	protein_coding	-1.3573	0.390311	0.00847454	0.0201262	2.73068	4.08798	18.4482	18.0878	12.249	7.11082	6.27756	3.95447
ENSG00000146757.13_2	ZNF92	chr7:64838712-64866048	+	protein_coding	-1.35395	0.391219	0.000885706	0.0038978	0.686554	2.04051	2.63913	3.27764	3.47259	0.88609	0.409983	0.567631
ENSG00000102531.16_3	FNDC3A	chr13:49550048-49783915	+	protein_coding	-1.34561	0.393488	3.74881e-05	0.000920899	3.17591	4.52152	20.851	22.4733	22.6208	8.78203	7.70589	7.66747
ENSG00000175548.8_2	ALG10B	chr12:38710380-38723530	+	protein_coding	-1.34409	0.393902	0.00082563	0.00371906	0.767217	2.11131	2.84713	3.46672	3.69437	1.0123	0.559223	0.571316
ENSG00000124383.8_2	MPHOSPH10	chr2:71357444-71377231	+	protein_coding	-1.34357	0.394046	0.000871149	0.00385898	2.07657	3.42014	9.04606	8.50328	11.8476	3.49601	2.83963	3.34724
ENSG00000131127.13_2	ZNF141	chr4:331603-378653	+	protein_coding	-1.34195	0.394487	0.00040358	0.00242857	0.73954	2.08149	3.30112	2.86712	3.5583	0.903242	0.494272	0.636617
ENSG00000169019.10_2	COMMD8	chr4:47452813-47465736	-	protein_coding	-1.33499	0.396395	7.71211e-05	0.00116288	2.74447	4.07946	15.2835	16.3178	16.1346	6.41569	5.52085	5.22363
ENSG00000198862.13_3	LTN1	chr21:30300466-30365277	-	protein_coding	-1.33489	0.396422	8.20441e-05	0.00119752	1.14149	2.47638	4.66087	4.61372	4.4233	1.44717	1.02838	1.163
ENSG00000198521.7	ZNF43	chr19:21987752-22034927	-	protein_coding	-1.33477	0.396457	0.0035066	0.0102996	1.32413	2.65889	6.04991	6.09381	4.0368	2.0449	1.31509	1.22672
ENSG00000128791.11_2	TWSG1	chr18:9334765-9402418	+	protein_coding	-1.33028	0.397692	0.000241533	0.00184219	4.87981	6.21008	67.8489	74.144	77.4281	31.776	28.6034	25.3031
ENSG00000176890.15_2	TYMS	chr18:657604-673578	+	protein_coding	-1.32984	0.397811	6.01767e-07	0.00042348	4.64552	5.97536	62.8068	62.5552	60.4146	24.2179	23.49	24.3877
ENSG00000091039.16_3	OSBPL8	chr12:76745577-76953589	-	protein_coding	-1.32896	0.398055	0.000207968	0.00170402	2.81804	4.147	15.4906	17.6184	17.1108	6.92037	5.88155	5.4345
ENSG00000153914.15_2	SREK1	chr5:65435799-65479443	+	protein_coding	-1.32139	0.400149	4.00826e-05	0.000937823	1.94998	3.27137	8.26368	9.01758	8.70061	3.12105	2.90763	2.5817
ENSG00000174827.13_2	PDZK1	chr1:145726918-145764207	+	protein_coding	-1.32068	0.400347	2.28825e-05	0.000819436	0.897188	2.21786	3.63351	3.85829	3.47236	0.97559	0.764273	0.85344
ENSG00000118418.14_3	HMGN3	chr6:79910962-79944455	-	protein_coding	-1.32044	0.400413	0.000327028	0.00216169	4.72921	6.04965	61.551	64.3519	70.1026	29.5071	23.4917	23.9735
ENSG00000163029.15_2	SMC6	chr2:17845079-17981509	-	protein_coding	-1.3197	0.400618	0.000108683	0.00132045	1.76287	3.08257	7.12157	7.86296	7.44532	2.77235	2.29397	2.14553
ENSG00000086300.15_2	SNX10	chr7:26331515-26413949	+	protein_coding	-1.31865	0.400909	0.040213	0.0701021	1.75406	3.07272	4.01696	9.31578	10.5079	3.14818	2.75325	1.46498
ENSG00000100941.8_2	PNN	chr14:39644387-39652422	+	protein_coding	-1.3182	0.401036	6.11769e-05	0.00106494	4.10931	5.42751	41.4691	41.0028	43.6864	18.0087	15.4213	15.4709
ENSG00000267631.4_4	CGB1	chr19:49538867-49540152	-	protein_coding	-1.31817	0.401043	7.36362e-05	0.0011388	0.323718	1.64189	2.18938	1.83527	2.36104	0.297853	0.207988	0.250427
ENSG00000145604.15_2	SKP2	chr5:36152091-36184421	+	protein_coding	-1.31805	0.401076	0.000201605	0.00167763	1.9384	3.25645	8.95298	7.88326	8.87065	3.2922	2.5	2.74804
ENSG00000169607.12_2	CKAP2L	chr2:113494184-113522254	-	protein_coding	-1.31486	0.401965	0.000738317	0.00346732	2.74277	4.05763	14.1744	14.634	18.4636	6.4013	5.04632	5.70144
ENSG00000197299.10_2	BLM	chr15:91260558-91359395	+	protein_coding	-1.31417	0.402158	0.00090378	0.00394372	1.19715	2.51132	4.37656	4.4298	5.34829	1.72726	1.15392	1.052
ENSG00000112312.9_3	GMNN	chr6:24775159-24786327	+	protein_coding	-1.31381	0.402258	0.000228288	0.00179409	2.94323	4.25704	18.4455	18.0949	17.8259	7.68218	6.73514	5.775
ENSG00000046889.18_3	PREX2	chr8:68864353-69149265	+	protein_coding	-1.31299	0.402486	6.18166e-05	0.00106685	2.0241	3.33709	8.69565	9.27832	9.35597	3.47105	2.90577	2.85324
ENSG00000179387.9_3	ELMOD2	chr4:141445312-141474924	+	protein_coding	-1.31241	0.402647	0.000260912	0.00191955	1.74072	3.05314	6.69801	7.26209	7.99058	2.76319	2.18618	2.11316
ENSG00000124207.16_2	CSE1L	chr20:47662783-47713497	+	protein_coding	-1.31172	0.402839	1.82015e-05	0.000782648	4.86505	6.17677	70.9624	71.4298	71.6373	30.2569	26.4354	27.8615
ENSG00000149231.11_4	CCDC82	chr11:96085933-96123087	-	protein_coding	-1.30995	0.403335	0.000681445	0.00329589	1.51032	2.82027	5.57791	6.38616	6.2519	2.37374	1.73707	1.50355
ENSG00000043093.13_3	DCUN1D1	chr3:182655862-182703741	-	protein_coding	-1.30769	0.403967	0.00022562	0.00178114	1.98338	3.29107	8.27558	8.35464	9.80842	3.30376	2.99072	2.59971
ENSG00000149636.15_4	DSN1	chr20:35380194-35402221	-	protein_coding	-1.30385	0.405043	3.80636e-05	0.000926975	3.04723	4.35109	18.7104	19.9644	19.5706	7.93343	7.1659	6.74289
ENSG00000107890.16_2	ANKRD26	chr10:27280843-27389427	-	protein_coding	-1.30304	0.40527	0.000127603	0.00138272	1.47933	2.78238	5.43937	5.99644	6.22799	2.04247	1.79737	1.54681
ENSG00000137563.11_2	GGH	chr8:63927638-63951730	-	protein_coding	-1.30286	0.405321	0.000253852	0.00188949	3.64257	4.94543	30.5623	30.6878	28.2491	13.2459	11.1115	10.2897
ENSG00000182141.10_3	ZNF708	chr19:21473962-21512227	-	protein_coding	-1.30243	0.405443	0.000206044	0.00169499	0.965973	2.2684	3.67069	3.9138	3.87273	1.22665	0.772215	0.88883
ENSG00000147601.13_2	TERF1	chr8:73921099-73960357	+	protein_coding	-1.30219	0.405511	1.89737e-05	0.000793037	2.58246	3.88464	13.7167	13.695	13.9006	5.40864	4.96523	4.62082
ENSG00000005175.9_3	RPAP3	chr12:48055032-48099844	-	protein_coding	-1.3011	0.405816	0.000111033	0.00132833	3.06386	4.36496	18.6917	19.5271	20.644	8.1048	7.46278	6.58848
ENSG00000096092.5_2	TMEM14A	chr6:52535907-52551386	+	protein_coding	-1.29512	0.407503	0.000100437	0.00127622	3.99325	5.28837	36.6931	37.4851	40.1449	16.6443	14.2386	14.0214
ENSG00000151414.14_2	NEK7	chr1:198126093-198291550	+	protein_coding	-1.29432	0.407727	8.45672e-05	0.00121229	3.11362	4.40795	18.8136	19.9673	22.0284	8.22714	7.22868	7.5405
ENSG00000012048.20_3	BRCA1	chr17:41196312-41322262	-	protein_coding	-1.29412	0.407785	0.00125117	0.00490394	1.90754	3.20166	9.59952	7.06886	8.10522	3.37811	2.44917	2.4969
ENSG00000203668.2_4	CHML	chr1:241792155-241803556	-	protein_coding	-1.29387	0.407856	0.000137583	0.00142332	1.26866	2.56253	4.5711	4.85513	5.31995	1.66637	1.28704	1.2936
ENSG00000148019.12_2	CEP78	chr9:80850978-80894606	+	protein_coding	-1.29127	0.408592	8.4205e-05	0.00120933	2.81151	4.10277	15.6558	16.3484	16.5529	6.80052	5.69416	5.62557
ENSG00000117226.11_3	GBP3	chr1:89472349-89488577	-	protein_coding	-1.29036	0.40885	0.000229217	0.00179592	1.52901	2.81937	6.44064	5.19497	6.62948	1.98317	1.73454	1.94628
ENSG00000100567.12_3	PSMA3	chr14:58711549-58738730	+	protein_coding	-1.28936	0.409132	0.000139879	0.00143595	3.6371	4.92647	27.1944	30.1757	30.9937	12.7279	10.7693	10.9201
ENSG00000180667.10_2	YOD1	chr1:207217194-207226325	-	protein_coding	-1.28875	0.409305	0.000727302	0.0034403	1.7004	2.98915	6.64882	6.73538	7.46044	2.86216	1.85207	2.11616
ENSG00000047634.14_3	SCML1	chrX:17755569-17773108	+	protein_coding	-1.28734	0.409707	0.00251443	0.00807308	1.62962	2.91695	5.99311	6.98865	6.71132	2.60966	1.40994	2.4058
ENSG00000254692.1_4	AL136295.1	chr14:24658363-24682679	-	protein_coding	-1.28541	0.410253	0.0459857	0.0784	0.204878	1.49029	0.707163	1.65092	3.9	0.022412	0.208431	0.239297
ENSG00000152377.13_2	SPOCK1	chr5:136310987-136934068	-	protein_coding	-1.28536	0.410267	0.000100568	0.00127622	1.16296	2.44832	4.26257	4.51918	4.59735	1.49517	1.10621	1.13626
ENSG00000152558.14_4	TMEM123	chr11:102267063-102341115	-	protein_coding	-1.28508	0.410347	0.00109742	0.00448527	6.01425	7.29933	138.792	173.646	159.071	75.4411	58.6682	58.2021
ENSG00000139218.17_4	SCAF11	chr12:46312914-46385903	-	protein_coding	-1.28267	0.411033	0.00285212	0.00885609	2.3552	3.63788	11.5606	11.9814	10.8303	4.91078	4.78372	2.91837
ENSG00000102384.13_2	CENPI	chrX:100353207-100418670	+	protein_coding	-1.28262	0.411048	3.48148e-05	0.000911512	1.51619	2.79881	5.93695	5.9878	5.95137	2.02113	1.62329	1.95284
ENSG00000156136.9_3	DCK	chr4:71858255-71896631	+	protein_coding	-1.28131	0.411421	0.000376549	0.00234406	2.74522	4.02653	14.246	16.2558	15.4525	6.47006	5.88964	4.8568
ENSG00000104320.13_3	NBN	chr8:90945564-91015456	-	protein_coding	-1.28049	0.411655	0.00026099	0.00191955	3.42904	4.70954	22.6925	25.661	27.3561	10.7271	9.81463	8.85214
ENSG00000154760.13_3	SLFN13	chr17:33762115-33775856	-	protein_coding	-1.28018	0.411745	9.56235e-06	0.000704973	1.80335	3.08353	7.96833	7.04089	7.44676	2.48299	2.48797	2.49997
ENSG00000166200.14_2	COPS2	chr15:49398265-49447858	-	protein_coding	-1.27979	0.411856	0.00208199	0.0070394	2.53082	3.81061	13.5974	14.665	11.0814	5.82416	3.86024	4.81906
ENSG00000162688.16_3	AGL	chr1:100315640-100389579	+	protein_coding	-1.27465	0.413326	0.000655904	0.00321657	1.86209	3.13674	7.21777	7.66615	8.5538	3.2719	2.35848	2.34866
ENSG00000142856.16_2	ITGB3BP	chr1:63906441-64059392	-	protein_coding	-1.271	0.414373	0.00335161	0.00998021	1.67344	2.94444	7.46539	7.79564	5.12605	2.68955	2.16759	1.77693
ENSG00000163808.16_3	KIF15	chr3:44803209-44914868	+	protein_coding	-1.26967	0.414754	0.000103205	0.00128608	2.00934	3.27901	8.36358	8.8989	8.86761	3.38832	3.08157	2.64324
ENSG00000173041.11_2	ZNF680	chr7:63980262-64023484	-	protein_coding	-1.26835	0.415133	2.11082e-05	0.000806905	0.734682	2.00304	2.84065	2.97279	3.22105	0.704731	0.71218	0.578624
ENSG00000125885.13_4	MCM8	chr20:5931298-5979623	+	protein_coding	-1.261	0.417254	6.81723e-05	0.00110519	2.23174	3.49274	10.3068	9.90195	10.5722	4.16357	3.54062	3.41973
ENSG00000198836.8_2	OPA1	chr3:193310933-193415612	+	protein_coding	-1.26034	0.417445	0.000107311	0.00130882	2.72652	3.98687	13.7395	15.7464	15.147	6.16411	5.54328	5.18499
ENSG00000166130.14_3	IKBIP	chr12:99007183-99038891	-	protein_coding	-1.25965	0.417645	0.000597964	0.00303109	3.40701	4.66666	24.0181	23.3612	25.8816	11.3414	9.4619	8.24396
ENSG00000182903.15_4	ZNF721	chr4:419604-492945	-	protein_coding	-1.25768	0.418217	1.21243e-05	0.000731311	1.75083	3.00851	6.72885	7.28909	7.13453	2.41469	2.48549	2.20291
ENSG00000196381.10_3	ZNF781	chr19:38158652-38183223	-	protein_coding	-1.25291	0.419601	0.000152491	0.0014998	1.29062	2.54353	4.71875	4.98693	4.78807	1.66095	1.17456	1.53011
ENSG00000071794.15_2	HLTF	chr3:148747914-148804341	-	protein_coding	-1.24893	0.42076	4.37415e-05	0.000968509	3.16243	4.41136	19.5908	21.0089	20.2611	8.71455	7.55453	7.63657
ENSG00000166598.14_3	HSP90B1	chr12:104323885-104347423	+	protein_coding	-1.24603	0.421606	6.02925e-05	0.00106494	6.59582	7.84185	231.71	231.012	222.651	105.266	91.8938	90.672
ENSG00000165813.18_3	CCDC186	chr10:115880621-115933979	-	protein_coding	-1.24515	0.421864	0.00028473	0.00202211	1.14752	2.39267	3.82484	4.45707	4.49985	1.44892	1.222	0.997989
ENSG00000144747.15_3	TMF1	chr3:69068978-69101454	-	protein_coding	-1.24354	0.422336	0.00010389	0.00129089	2.32991	3.57344	10.4517	10.9078	11.372	4.50428	4.01107	3.60769
ENSG00000198168.8_2	SVIP	chr11:22835345-22851845	-	protein_coding	-1.24103	0.423071	0.000586703	0.00299681	1.8121	3.05313	6.33538	7.64541	8.01666	2.69884	2.75759	2.11544
ENSG00000117528.11_2	ABCD3	chr1:94884011-94984222	+	protein_coding	-1.24098	0.423084	0.000133277	0.00140242	3.19393	4.43491	19.9322	20.2594	21.7382	9.02236	8.19136	7.31865
ENSG00000170802.15_3	FOXN2	chr2:48541776-48606433	+	protein_coding	-1.24021	0.42331	0.000357903	0.0022819	1.82231	3.06253	6.88485	7.57158	7.62747	2.87981	2.70479	2.07708
ENSG00000105011.8_2	ASF1B	chr19:14230321-14247768	-	protein_coding	-1.23842	0.423836	0.000237644	0.00182793	3.46054	4.69896	26.6501	25.0133	23.3608	11.3152	9.12479	9.6992
ENSG00000186480.12_3	INSIG1	chr7:155089486-155101945	+	protein_coding	-1.23789	0.423992	0.0220965	0.0430998	1.78045	3.01834	6.87446	10.521	4.86305	2.30796	1.78968	3.39331
ENSG00000067900.7_3	ROCK1	chr18:18526867-18691812	-	protein_coding	-1.23726	0.424178	0.00165354	0.00596045	2.90814	4.14539	18.0691	17.9148	14.365	7.506	6.87017	5.31828
ENSG00000149308.16_2	NPAT	chr11:108027942-108093369	-	protein_coding	-1.23633	0.424451	0.000331382	0.00217577	1.34545	2.58178	4.33485	5.4045	5.28018	1.79028	1.45579	1.39454
ENSG00000152404.15_3	CWF19L2	chr11:107197071-107328570	-	protein_coding	-1.23584	0.424594	0.000376342	0.00234406	1.79141	3.02726	7.5407	6.66076	7.28171	2.85954	2.03619	2.5395
ENSG00000146376.10_2	ARHGAP18	chr6:129897277-130031370	-	protein_coding	-1.23499	0.424845	7.45195e-05	0.00114569	2.79248	4.02747	14.4489	15.3138	16.2073	6.48386	5.81212	5.52303
ENSG00000135976.17_3	ANKRD36	chr2:97779233-97930258	+	protein_coding	-1.23226	0.425651	0.000131019	0.00139277	1.23311	2.46537	4.37082	4.52421	4.67722	1.60835	1.14661	1.32001
ENSG00000213096.10_3	ZNF254	chr19:24216207-24312763	+	protein_coding	-1.23136	0.425914	0.000487096	0.00268031	0.757211	1.98858	2.58403	3.24627	3.1066	0.920296	0.59269	0.578811
ENSG00000122483.17_2	CCDC18	chr1:93645476-93744287	+	protein_coding	-1.23045	0.426184	8.0533e-05	0.00118259	0.796026	2.02648	2.79135	3.16571	3.28163	0.833759	0.762543	0.619573
ENSG00000198429.9_2	ZNF69	chr19:11998599-12025144	+	protein_coding	-1.22965	0.426422	0.000256503	0.00189985	1.31162	2.54126	4.87477	4.46865	5.13932	1.69366	1.57706	1.20313
ENSG00000083535.15_3	PIBF1	chr13:73356197-73590599	+	protein_coding	-1.22933	0.426516	0.000154369	0.00151095	1.51554	2.74487	5.27803	5.4583	6.42893	1.79326	1.74586	2.04708
ENSG00000229676.2_2	ZNF492	chr19:22817126-22850472	+	protein_coding	-1.22873	0.426692	0.000294365	0.00205701	0.721324	1.95006	2.83987	2.81432	2.9386	0.859058	0.660394	0.451831
ENSG00000118523.5_2	CTGF	chr6:132269316-132272513	-	protein_coding	-1.22774	0.426987	4.02237e-05	0.000937823	2.3315	3.55924	10.9102	10.0365	11.4613	4.2928	3.92626	3.89052
ENSG00000039123.15_3	SKIV2L2	chr5:54603588-54721409	+	protein_coding	-1.22739	0.427088	8.66797e-05	0.00121998	3.11235	4.33975	19.2282	19.2214	19.2961	8.51946	7.56134	6.93562
ENSG00000144320.13_2	LNPK	chr2:176788620-176867567	-	protein_coding	-1.22631	0.42741	0.000145843	0.00146525	1.77411	3.00041	7.13476	6.91063	6.96321	2.8509	2.19062	2.25642
ENSG00000183287.13_4	CCBE1	chr18:57098172-57364612	-	protein_coding	-1.22478	0.427864	0.000447847	0.00256746	2.40361	3.62838	11.2042	11.0747	11.8343	5.18076	3.85731	3.93441
ENSG00000165490.12_3	DDIAS	chr11:82611017-82669319	+	protein_coding	-1.22441	0.427973	5.31983e-05	0.00101508	1.64791	2.87231	6.19452	6.49744	6.27852	2.42147	1.95107	2.048
ENSG00000020922.12_3	MRE11	chr11:94148744-94227074	-	protein_coding	-1.2235	0.428244	0.00011254	0.0013325	1.77488	2.99838	7.03666	7.04142	6.89578	2.80009	2.35897	2.13961
ENSG00000112739.16_2	PRPF4B	chr6:4021501-4065217	+	protein_coding	-1.22325	0.428316	3.5241e-05	0.000911512	3.13936	4.36261	18.4303	20.0577	20.2786	8.32428	7.73774	7.39677
ENSG00000163378.13_3	EOGT	chr3:69024365-69063112	-	protein_coding	-1.22242	0.428562	0.00368128	0.010679	1.64447	2.8669	7.12267	4.65622	7.44966	2.17192	2.41307	1.82252
ENSG00000145908.12_2	ZNF300	chr5:150273954-150284545	-	protein_coding	-1.22136	0.428879	0.00401514	0.0113997	2.08023	3.30159	7.30165	9.14269	10.3845	3.12125	4.16205	2.55455
ENSG00000196081.9_3	ZNF724	chr19:23404401-23433192	-	protein_coding	-1.21929	0.429494	0.000419556	0.00247639	1.29157	2.51086	4.36086	4.74773	5.00904	1.81439	1.2312	1.33606
ENSG00000116791.13_2	CRYZ	chr1:75171166-75199092	-	protein_coding	-1.21709	0.43015	1.6122e-05	0.00077096	2.34399	3.56107	10.2054	10.8542	11.3786	4.04806	4.25531	3.93295
ENSG00000157404.15_2	KIT	chr4:55524085-55606881	+	protein_coding	-1.21698	0.430181	2.79197e-05	0.000868448	0.493787	1.71077	2.41076	2.22342	2.19016	0.503376	0.378488	0.347299
ENSG00000173230.15_4	GOLGB1	chr3:121382046-121468614	-	protein_coding	-1.21687	0.430216	0.000174813	0.00159093	2.71459	3.93146	14.2219	13.4087	15.1946	6.13479	4.95505	5.65666
ENSG00000111581.9_3	NUP107	chr12:69080514-69139589	+	protein_coding	-1.21416	0.431023	0.000159703	0.00153744	2.55991	3.77407	12.4508	12.9752	12.6214	5.60966	4.74889	4.39593
ENSG00000119707.13_3	RBM25	chr14:73525144-73590606	+	protein_coding	-1.21181	0.431728	0.00050838	0.00274433	3.37314	4.58494	20.1143	23.3846	25.8488	9.39947	8.60527	10.1359
ENSG00000177494.5_2	ZBED2	chr3:111311747-111314290	-	protein_coding	-1.21143	0.431842	1.04211e-05	0.000714385	3.8635	5.07493	34.1938	32.3556	31.6199	14.1661	13.214	13.3055
ENSG00000122565.18_2	CBX3	chr7:26240782-26252976	+	protein_coding	-1.2111	0.431938	0.000123202	0.0013683	3.3675	4.5786	22.1186	22.7863	23.8084	10.424	9.07912	8.54792
ENSG00000104427.11_2	ZC2HC1A	chr8:79578282-79632000	+	protein_coding	-1.2094	0.432448	0.000484577	0.00267351	1.57987	2.78927	5.14294	6.37118	6.29543	2.32147	1.91361	1.76061
ENSG00000139793.18_3	MBNL2	chr13:97873688-98046374	+	protein_coding	-1.2088	0.432627	0.000603683	0.00304722	2.41348	3.62228	11.3023	12.2055	10.4949	3.93458	5.1943	3.94701
ENSG00000088035.15_2	ALG6	chr1:63833261-63904233	+	protein_coding	-1.20672	0.433252	0.000146991	0.0014701	1.86569	3.07241	7.3365	7.74351	7.16573	3.06641	2.38797	2.51346
ENSG00000174695.9_2	TMEM167A	chr5:82348665-82373682	-	protein_coding	-1.20649	0.433322	0.00040832	0.00243835	3.26707	4.47356	20.6046	20.9319	22.1422	10.0254	7.54093	8.47458
ENSG00000134709.10_2	HOOK1	chr1:60280458-60342050	+	protein_coding	-1.20291	0.434399	5.12953e-05	0.00101488	2.13522	3.33813	8.95336	8.87053	9.52735	3.70806	3.09135	3.40138
ENSG00000140525.17_4	FANCI	chr15:89787180-89860492	+	protein_coding	-1.20229	0.434586	0.0001291	0.0013882	2.91417	4.11646	17.4161	16.3304	15.3503	7.12179	5.93649	6.6027
ENSG00000177888.7_2	ZBTB41	chr1:197122810-197169672	-	protein_coding	-1.19986	0.435319	0.00121716	0.00481086	0.842764	2.04262	2.74432	2.91077	3.77568	0.983921	0.84898	0.57266
ENSG00000149591.16_3	TAGLN	chr11:117070037-117075498	+	protein_coding	-1.19907	0.435555	0.000111213	0.00132833	2.81851	4.01759	15.0526	16.2072	14.3811	6.70468	5.77505	5.72518
ENSG00000145734.18_4	BDP1	chr5:70751442-70863647	+	protein_coding	-1.19791	0.435908	0.000481228	0.00266656	1.33445	2.53236	4.34998	4.45774	5.63101	1.73274	1.38972	1.45574
ENSG00000071539.13_3	TRIP13	chr5:892758-919472	+	protein_coding	-1.19751	0.436028	7.3625e-06	0.000682552	2.9576	4.15511	16.8932	17.0717	16.4884	7.07204	6.85439	6.39408
ENSG00000101972.18_3	STAG2	chrX:123094062-123556514	+	protein_coding	-1.19692	0.436204	0.000731882	0.0034519	3.20549	4.40241	20.8862	17.2232	22.7126	9.04476	7.87547	7.80465
ENSG00000126653.17_3	NSRP1	chr17:28442539-28513493	+	protein_coding	-1.19549	0.436637	0.0162793	0.0337579	2.40546	3.60095	10.5207	11.3801	11.525	2.51358	5.31242	5.70498
ENSG00000183283.15_2	DAZAP2	chr12:51632076-51665146	+	protein_coding	-1.19542	0.43666	0.00278415	0.0086925	3.86522	5.06064	32.4914	28.5733	36.5298	11.1145	16.4765	13.6177
ENSG00000152193.7_2	RNF219	chr13:79188426-79233314	-	protein_coding	-1.19464	0.436895	6.51539e-05	0.0010875	2.22293	3.41757	8.85599	9.96333	10.291	3.84451	3.70672	3.46211
ENSG00000171988.18_3	JMJD1C	chr10:64926981-65281610	-	protein_coding	-1.19361	0.437207	0.000330735	0.00217336	2.31339	3.507	10.0951	10.5662	10.4502	4.69513	3.81203	3.48089
ENSG00000175793.11_3	SFN	chr1:27189629-27190948	+	protein_coding	-1.19237	0.437584	2.32941e-05	0.00082631	5.54084	6.73321	108.461	104.857	102.923	48.7617	44.3214	43.738
ENSG00000164308.16_3	ERAP2	chr5:96211643-96255420	+	protein_coding	-1.19209	0.437669	6.47382e-05	0.00108571	3.35385	4.54594	22.6079	22.0525	22.4216	10.2261	8.66201	8.85225
ENSG00000166266.13_2	CUL5	chr11:107879459-107978503	+	protein_coding	-1.18982	0.438359	0.000176451	0.00159596	2.60626	3.79607	12.757	12.6057	13.3202	5.6579	5.2304	4.44292
ENSG00000128422.15_2	KRT17	chr17:39775689-39781094	-	protein_coding	-1.18918	0.438553	0.00214822	0.00721917	3.20956	4.39874	20.6824	18.723	20.9471	7.24728	10.5763	7.29163
ENSG00000168615.11_2	ADAM9	chr8:38854388-38962663	+	protein_coding	-1.18835	0.438804	1.17081e-05	0.000731311	4.43615	5.6245	46.8079	47.0351	51.2841	21.0937	20.4911	20.3655
ENSG00000149554.12_2	CHEK1	chr11:125495031-125546150	+	protein_coding	-1.18678	0.439282	0.0026351	0.00834856	1.78411	2.97089	6.72507	8.2906	5.71481	2.91645	1.97386	2.5075
ENSG00000115271.10_3	GCA	chr2:163175350-163228105	+	protein_coding	-1.18607	0.439499	0.000451595	0.00257707	1.57554	2.76161	5.12063	6.0249	6.2535	2.34397	1.79611	1.83166
ENSG00000137831.14_3	UACA	chr15:70946893-71055932	-	protein_coding	-1.18591	0.439549	6.95246e-05	0.00111083	2.34727	3.53318	10.111	10.4605	11.1848	4.47385	4.04531	3.77107
ENSG00000156504.16_2	FAM122B	chrX:133903596-133931262	-	protein_coding	-1.18482	0.439879	0.000183076	0.00161688	2.28854	3.47336	10.8073	10.4437	9.13999	4.29398	3.73787	3.64933
ENSG00000164163.10_3	ABCE1	chr4:146019084-146050331	+	protein_coding	-1.18013	0.441312	5.15288e-05	0.00101488	3.25949	4.43962	20.278	20.3955	21.4451	9.29701	8.5511	7.92989
ENSG00000183814.15_2	LIN9	chr1:226418850-226497570	-	protein_coding	-1.17946	0.441516	0.000103891	0.00129089	1.32345	2.50292	4.42685	4.63416	4.95636	1.52983	1.69273	1.30099
ENSG00000181381.13_3	DDX60L	chr4:169277886-169458937	-	protein_coding	-1.17931	0.441562	0.00018603	0.00162322	1.01228	2.19159	3.34231	3.63945	3.73169	1.20008	1.05242	0.817505
ENSG00000115541.10_3	HSPE1	chr2:198364718-198368181	+	protein_coding	-1.17776	0.442037	5.48151e-05	0.00102337	4.19287	5.37063	39.573	42.5833	39.0504	16.8801	16.4121	18.6481
ENSG00000092140.14_3	G2E3	chr14:31028329-31089269	+	protein_coding	-1.17758	0.442093	0.00510117	0.0136566	1.30461	2.48219	5.66786	3.98645	4.24638	2.11207	1.24488	1.15742
ENSG00000147874.10_3	HAUS6	chr9:19053141-19103117	-	protein_coding	-1.17737	0.442156	0.000332864	0.00218364	1.80758	2.98496	6.41191	7.31777	7.04912	2.96391	2.32893	2.25074
ENSG00000125872.7_2	LRRN4	chr20:6021424-6034695	-	protein_coding	-1.17727	0.442188	0.00239406	0.00778347	0.750319	1.92759	3.09815	2.52584	2.81008	1.07998	0.428556	0.601954
ENSG00000136943.10_2	CTSV	chr9:99791961-99801925	-	protein_coding	-1.17558	0.442706	0.000278255	0.00199349	1.19538	2.37096	3.97619	4.18767	4.3619	1.59419	1.21401	1.09099
ENSG00000122952.16_3	ZWINT	chr10:58116989-58121036	-	protein_coding	-1.1747	0.442976	9.48875e-05	0.00125215	3.63322	4.80792	29.4148	25.5802	26.1855	12.1881	11.086	10.9856
ENSG00000145241.10_3	CENPC	chr4:68334466-68411324	-	protein_coding	-1.17433	0.44309	0.000478591	0.00265897	0.719497	1.89382	2.44966	2.74999	2.96723	0.860506	0.622794	0.478686
ENSG00000116679.15_2	IVNS1ABP	chr1:185265520-185286461	-	protein_coding	-1.17422	0.443124	1.45551e-06	0.000479453	4.59638	5.77059	52.4426	54.1258	54.2232	23.5835	23.5087	22.4951
ENSG00000127824.13_3	TUBA4A	chr2:220114433-220142892	-	protein_coding	-1.17345	0.443358	0.00350125	0.0102907	3.19862	4.37207	20.7995	18.9549	19.4116	10.8047	6.6932	7.52072
ENSG00000086061.15_2	DNAJA1	chr9:33025209-33039905	+	protein_coding	-1.17289	0.443533	0.000164991	0.00155486	5.42367	6.59655	96.3578	97.3776	93.6272	47.0552	40.5798	38.5766
ENSG00000156256.14_2	USP16	chr21:30396950-30426809	+	protein_coding	-1.17201	0.443801	8.45355e-05	0.00121229	2.50586	3.67788	11.1225	12.4303	11.8759	5.12097	4.6159	4.33066
ENSG00000100749.7_3	VRK1	chr14:97263641-97398059	+	protein_coding	-1.16836	0.444928	0.000276945	0.00198779	3.10102	4.26937	17.8602	18.8855	18.1225	8.77956	7.11118	6.96331
ENSG00000116774.11_2	OLFML3	chr1:114522013-114578194	+	protein_coding	-1.16787	0.445079	6.76323e-05	0.00110375	1.27519	2.44305	4.32299	4.11883	4.90163	1.39241	1.51905	1.35253
ENSG00000125703.14_2	ATG4C	chr1:63249806-63331184	+	protein_coding	-1.16767	0.44514	0.000525092	0.00280424	2.08376	3.25143	8.00322	8.46061	9.13944	3.8758	3.06049	2.84764
ENSG00000152133.14_2	GPATCH11	chr2:37311594-37326387	+	protein_coding	-1.16552	0.445803	5.51737e-06	0.000634177	2.01613	3.18165	7.71468	8.06326	8.45759	3.10994	3.03045	2.99538
ENSG00000197372.9_2	ZNF675	chr19:23708433-23870022	-	protein_coding	-1.16474	0.446046	0.000198495	0.00166564	0.936795	2.10153	3.13091	3.53299	3.22125	1.12537	0.871953	0.763117
ENSG00000134897.13_3	BIVM	chr13:103451399-103493885	+	protein_coding	-1.16421	0.446207	0.0288534	0.0533111	1.2331	2.39731	2.26949	5.2687	6.13394	1.3509	1.39354	1.30846
ENSG00000156017.12_3	CARNMT1	chr9:77595936-77643339	-	protein_coding	-1.1641	0.446242	0.000130946	0.00139277	2.42839	3.59249	10.9043	10.8564	11.4363	4.94083	3.94429	4.31015
ENSG00000094804.9_2	CDC6	chr17:38443885-38460909	+	protein_coding	-1.16386	0.446315	4.70348e-06	0.000618208	3.33675	4.50061	21.9045	21.4025	21.607	9.53853	8.72963	9.05794
ENSG00000100697.14_2	DICER1	chr14:95552565-95624347	-	protein_coding	-1.16119	0.447144	0.00130185	0.00503142	1.95926	3.12045	6.9939	6.99866	9.28659	3.30197	2.83292	2.56611
ENSG00000172244.8_3	C5orf34	chr5:43486803-43515247	-	protein_coding	-1.16096	0.447215	0.000425758	0.00249706	0.971862	2.13282	2.95324	3.65887	3.58032	1.10097	1.03587	0.764048
ENSG00000196109.6_2	ZNF676	chr19:22361893-22379753	-	protein_coding	-1.16089	0.447235	0.000914108	0.00397088	1.47221	2.63311	4.8176	5.63251	5.18743	2.21119	1.40851	1.76137
ENSG00000165487.13_2	MICU2	chr13:22066830-22178353	-	protein_coding	-1.16001	0.447508	0.000277467	0.00199061	3.09687	4.25688	18.2333	18.5222	17.6107	8.69274	7.32334	6.76256
ENSG00000166845.13_3	C18orf54	chr18:51884287-51911588	+	protein_coding	-1.1597	0.447606	2.48573e-05	0.000848362	1.69664	2.85634	6.00278	6.33646	6.39222	2.41913	2.05894	2.25636
ENSG00000237440.8_3	ZNF737	chr19:20718631-20748615	-	protein_coding	-1.1594	0.447699	0.000596144	0.00302805	1.68596	2.84536	6.45315	5.98025	6.1352	2.64041	2.29715	1.77515
ENSG00000061918.12_2	GUCY1B3	chr4:156680144-156728743	+	protein_coding	-1.1587	0.447915	0.00431343	0.0120387	1.65337	2.81207	6.17809	5.49753	6.42674	2.92209	2.19218	1.48621
ENSG00000109107.13_3	ALDOC	chr17:26900133-26904282	-	protein_coding	-1.15681	0.448502	6.52635e-05	0.0010875	1.91782	3.07464	7.40719	7.02185	7.86644	2.52678	2.83774	2.98579
ENSG00000196950.13_3	SLC39A10	chr2:196440701-196602426	+	protein_coding	-1.15552	0.448904	0.00024431	0.00185211	2.10889	3.26441	8.40108	8.26778	9.18368	3.77677	3.29439	2.91276
ENSG00000182010.10_2	RTKN2	chr10:63942794-64028466	-	protein_coding	-1.15464	0.449177	1.36487e-05	0.000747689	0.937782	2.09243	3.26708	3.24565	3.28129	1.03028	0.896265	0.82577
ENSG00000204174.7_4	NPY4R	chr10:47083534-47088320	+	protein_coding	-1.15255	0.449829	0.00458498	0.0126262	0.507615	1.66017	1.81694	3.0664	1.75608	0.320546	0.361577	0.598182
ENSG00000082898.16_2	XPO1	chr2:61704984-61765761	-	protein_coding	-1.15136	0.450202	0.000466363	0.00262075	3.46515	4.61651	23.1406	23.6192	23.837	11.4295	8.59399	10.2951
ENSG00000198898.13_3	CAPZA2	chr7:116451124-116562103	+	protein_coding	-1.15063	0.45043	0.0136345	0.0293833	2.12923	3.27986	9.68122	6.48661	10.4578	4.70217	2.62185	3.05434
ENSG00000174371.16_3	EXO1	chr1:242011269-242058450	+	protein_coding	-1.14939	0.450815	3.36221e-05	0.000894393	1.80409	2.95349	6.49848	6.94663	6.80023	2.7276	2.30747	2.45408
ENSG00000116001.15_3	TIA1	chr2:70436576-70475792	-	protein_coding	-1.14857	0.451073	0.000139438	0.00143358	2.93134	4.07991	15.7034	16.042	15.9902	7.26475	5.85917	6.83003
ENSG00000174799.10_2	CEP135	chr4:56815037-56899529	+	protein_coding	-1.14816	0.451202	7.15474e-05	0.00112685	0.943532	2.09169	3.08845	3.25023	3.45668	1.07213	0.807942	0.898863
ENSG00000213799.11_3	ZNF845	chr19:53837002-53858122	+	protein_coding	-1.14793	0.451271	0.00828134	0.0197699	1.16699	2.31493	4.36207	5.15992	2.72974	1.49515	0.985242	1.28554
ENSG00000196504.15_3	PRPF40A	chr2:153508107-153574511	-	protein_coding	-1.14752	0.451401	6.04374e-05	0.00106494	3.62917	4.77669	25.4834	26.3854	27.3979	12.382	10.7062	11.0928
ENSG00000248710.1_4	AC079594.2	chr3:159945241-160167617	-	protein_coding	-1.14539	0.452067	0.0153012	0.0320868	0.312692	1.45809	1.15118	1.51632	2.83125	0.033278	0.353397	0.370083
ENSG00000264717.5_4	NPY4R2	chr10:47083534-47088320	+	protein_coding	-1.14498	0.452196	0.00680241	0.0170027	0.99889	2.14387	4.05404	2.59019	3.75721	1.45518	0.954546	0.663256
ENSG00000113369.8_2	ARRDC3	chr5:90664541-90679176	-	protein_coding	-1.14332	0.452716	0.000111674	0.00133001	3.8955	5.03882	29.9719	32.4256	33.3133	15.1997	13.2071	13.321
ENSG00000080839.11_3	RBL1	chr20:35624752-35724398	-	protein_coding	-1.13902	0.454069	1.10419e-05	0.000725981	2.04595	3.18497	8.02645	7.78829	8.48175	3.25146	3.15487	2.98641
ENSG00000152253.8_2	SPC25	chr2:169690642-169769881	-	protein_coding	-1.13868	0.454176	0.000327703	0.00216169	3.41945	4.55813	21.5716	22.2678	23.8934	11.0761	9.33305	8.81568
ENSG00000198420.9_3	TCAF1	chr7:143548468-143599291	-	protein_coding	-1.13829	0.454297	0.000157381	0.00152431	2.65027	3.78856	12.8076	12.2292	13.4464	5.95146	4.97436	4.95753
ENSG00000197713.14_3	RPE	chr2:210867289-210886983	+	protein_coding	-1.136	0.455018	0.0099327	0.0227801	3.10371	4.23971	17.5622	17.5542	18.578	5.5392	7.28026	10.7316
ENSG00000101333.16_2	PLCB4	chr20:9049410-9461889	+	protein_coding	-1.13495	0.45535	1.11603e-05	0.000725981	3.42932	4.56427	22.5345	22.8457	22.5958	10.2784	9.21438	9.85243
ENSG00000117475.13_2	BLZF1	chr1:169337208-169365778	+	protein_coding	-1.13488	0.455372	0.000263335	0.00193043	1.77161	2.90649	5.98955	6.67814	6.85449	2.77724	2.35553	2.1404
ENSG00000187689.9_2	AMTN	chr4:71384257-71398459	+	protein_coding	-1.1342	0.455586	3.72893e-05	0.000920899	5.30945	6.44365	82.123	87.3833	88.7649	41.1258	38.1122	36.8485
ENSG00000149573.8_2	MPZL2	chr11:118124118-118135251	-	protein_coding	-1.13363	0.455769	0.000177362	0.00159926	2.44818	3.58181	10.2127	11.4005	11.3465	4.99777	4.30068	4.11216
ENSG00000113387.11_3	SUB1	chr5:32531739-32604185	+	protein_coding	-1.13061	0.456723	0.000138192	0.001428	3.21227	4.34288	18.8839	18.8879	20.131	9.24642	7.94114	7.68969
ENSG00000070081.15_3	NUCB2	chr11:17229700-17371521	+	protein_coding	-1.13004	0.456902	9.88291e-05	0.00127182	2.14951	3.27956	8.1651	8.93886	9.0522	3.78645	3.3876	3.15875
ENSG00000131171.12_3	SH3BGRL	chrX:80457442-80554046	+	protein_coding	-1.12979	0.456981	0.00722897	0.0177903	4.24965	5.37944	39.8281	41.6793	40.3945	21.7864	20.5969	12.9877
ENSG00000048392.11_2	RRM2B	chr8:103216730-103251346	-	protein_coding	-1.12894	0.45725	0.00058523	0.00299126	2.05691	3.18586	7.21905	8.78837	8.36662	3.67525	2.99551	2.85655
ENSG00000132780.16_3	NASP	chr1:46049518-46084576	+	protein_coding	-1.12873	0.457319	0.000141782	0.00144015	3.7679	4.89663	25.8558	30.1338	30.6102	13.1072	12.4792	12.2938
ENSG00000149311.18_2	ATM	chr11:108093211-108239829	+	protein_coding	-1.12856	0.45737	0.00133013	0.00509731	0.991801	2.12037	3.26387	3.65884	3.13808	1.35721	0.724967	0.934222
ENSG00000072657.8_3	TRHDE	chr12:72481046-73064537	+	protein_coding	-1.12747	0.457716	0.000114253	0.00133511	1.76663	2.8941	6.43822	6.28728	6.57881	2.73574	2.361	2.13747
ENSG00000138180.15_2	CEP55	chr10:95256389-95288849	+	protein_coding	-1.12528	0.458413	3.09811e-05	0.0008761	3.78981	4.91509	27.4882	29.7904	30.3101	13.1445	13.171	12.1992
ENSG00000036054.12_2	TBC1D23	chr3:99979844-100044095	+	protein_coding	-1.12461	0.458627	0.00716934	0.0176745	2.35804	3.48265	10.3699	9.44746	10.7592	5.40089	4.46327	2.8533
ENSG00000182670.13_3	TTC3	chr21:38445526-38575413	+	protein_coding	-1.12447	0.458672	3.75578e-06	0.000552635	2.86536	3.98983	15.0352	14.803	14.8255	6.60501	6.10644	6.16023
ENSG00000177200.16_3	CHD9	chr16:53088945-53363062	+	protein_coding	-1.12356	0.45896	0.0130924	0.0285127	1.52204	2.6456	3.77853	6.25294	6.06975	2.48089	1.98334	1.28109
ENSG00000198056.13_4	PRIM1	chr12:57125380-57146157	-	protein_coding	-1.12343	0.459003	0.000417543	0.00247299	2.98832	4.11175	14.9476	17.6869	16.3398	7.82853	6.31491	6.73794
ENSG00000128872.9_3	TMOD2	chr15:52043758-52108565	+	protein_coding	-1.12338	0.459016	0.0432246	0.0744735	1.19947	2.32285	3.94933	4.16903	3.8954	2.02684	1.96651	0.348932
ENSG00000198538.10_3	ZNF28	chr19:53300662-53360853	-	protein_coding	-1.123	0.459139	3.56678e-05	0.000912741	1.89584	3.01884	7.35645	6.76994	7.20058	2.95531	2.55256	2.66771
ENSG00000162623.15_2	TYW3	chr1:75198836-75232362	+	protein_coding	-1.12192	0.459482	3.46039e-05	0.000911119	1.97938	3.1013	7.51105	8.09081	7.16897	3.07368	2.98271	2.77915
ENSG00000132688.10_2	NES	chr1:156638555-156647189	-	protein_coding	-1.12112	0.459737	6.62427e-05	0.00109498	1.71026	2.83138	6.27946	6.07519	6.00096	2.51762	2.02644	2.2911
ENSG00000178567.7_2	EPM2AIP1	chr3:37026534-37034659	-	protein_coding	-1.12089	0.45981	8.96903e-05	0.0012343	1.58074	2.70163	5.2323	5.26763	6.04792	2.1574	1.88559	1.93755
ENSG00000105855.9_2	ITGB8	chr7:20370325-20455377	+	protein_coding	-1.1188	0.460477	0.000578062	0.00296638	1.41501	2.53381	4.56114	4.77521	5.04679	2.07458	1.5763	1.39385
ENSG00000077152.9_2	UBE2T	chr1:202300785-202311108	-	protein_coding	-1.1181	0.460701	0.000184891	0.00162088	3.6264	4.74449	26.2926	25.4437	25.6893	12.7391	10.2783	11.1551
ENSG00000070950.9_3	RAD18	chr3:8817088-9005457	-	protein_coding	-1.11729	0.460959	2.48777e-05	0.000848362	1.48707	2.60436	4.75194	5.42345	5.0868	1.88159	1.74184	1.78795
ENSG00000172123.12_3	SLFN12	chr17:33738079-33760302	-	protein_coding	-1.11718	0.460995	6.57963e-05	0.00109383	1.89733	3.01451	6.90487	6.72768	7.6383	2.94693	2.5933	2.64508
ENSG00000122435.9_2	TRMT13	chr1:100598706-100616053	+	protein_coding	-1.11639	0.461246	9.60031e-05	0.00125701	1.82397	2.94036	6.20234	6.48148	7.39369	2.56018	2.63876	2.426
ENSG00000100503.23_3	NIN	chr14:51186481-51297839	-	protein_coding	-1.11407	0.461988	6.18498e-05	0.00106685	2.68511	3.79919	12.6385	12.8696	13.2619	5.98911	5.23371	5.10564
ENSG00000164283.12_3	ESM1	chr5:54273692-54318499	-	protein_coding	-1.11141	0.462841	0.000952561	0.00407504	0.383755	1.49517	1.67468	1.65646	2.15278	0.48988	0.186893	0.256037
ENSG00000116752.5_2	BCAS2	chr1:115110178-115124260	-	protein_coding	-1.11113	0.462932	2.49892e-05	0.000850291	4.22535	5.33647	37.569	40.6984	40.0165	18.6425	17.494	17.0152
ENSG00000134198.9_2	TSPAN2	chr1:115590632-115632121	-	protein_coding	-1.10975	0.463375	0.00011423	0.00133511	1.75653	2.86628	5.84176	6.40372	6.65409	2.65206	2.25654	2.24349
ENSG00000067248.9_2	DHX29	chr5:54552073-54603550	-	protein_coding	-1.10736	0.464142	2.25809e-05	0.000819436	3.1281	4.23547	17.5279	17.5346	18.4624	8.23898	7.66896	7.34389
ENSG00000011405.13_3	PIK3C2A	chr11:17099277-17229530	-	protein_coding	-1.10691	0.464288	0.00019011	0.00163209	2.58797	3.69488	11.7223	11.5511	12.6007	5.64817	4.87201	4.5678
ENSG00000138468.15_3	SENP7	chr3:101043049-101232085	-	protein_coding	-1.106	0.46458	6.67183e-05	0.00109634	1.17738	2.28338	3.78559	3.80186	4.02057	1.41118	1.29452	1.09103
ENSG00000138381.9_3	ASNSD1	chr2:190526111-190535557	+	protein_coding	-1.10558	0.464715	0.0148045	0.0313076	3.11693	4.22251	17.8625	19.9717	15.4464	5.74927	7.00375	11.0869
ENSG00000065243.19_3	PKN2	chr1:89149905-89301938	+	protein_coding	-1.10441	0.465092	0.0191949	0.038481	2.52482	3.62923	9.74694	9.12915	16.4046	6.11834	4.14017	4.20934
ENSG00000155903.11_3	RASA2	chr3:141205889-141334184	+	protein_coding	-1.1023	0.465774	0.0003696	0.00232542	1.91703	3.01933	6.68275	7.13337	7.5298	3.25205	2.66235	2.45854
ENSG00000033178.12_2	UBA6	chr4:68478370-68566897	-	protein_coding	-1.09915	0.466793	6.64118e-05	0.00109498	2.46305	3.5622	10.6523	10.828	10.9582	5.01523	4.29344	4.26462
ENSG00000122970.15_2	IFT81	chr12:110562140-110656602	+	protein_coding	-1.09827	0.467076	0.000410454	0.00244803	1.72359	2.82186	5.67821	6.22204	6.32949	2.59905	2.43435	1.91423
ENSG00000178338.10_2	ZNF354B	chr5:178286954-178315123	+	protein_coding	-1.09798	0.467171	0.000843936	0.00377625	1.43981	2.53779	5.30345	5.28022	3.94652	1.69859	1.59709	1.84876
ENSG00000070367.15_2	EXOC5	chr14:57667225-57735726	-	protein_coding	-1.09565	0.467925	0.000237499	0.00182793	2.02714	3.12279	7.83182	7.42864	7.87878	3.45408	2.64896	3.16642
ENSG00000173852.14_3	DPY19L1	chr7:34968488-35077883	-	protein_coding	-1.09512	0.468097	0.000148088	0.00147916	3.05406	4.14918	16.9214	16.0407	17.2903	8.05502	7.29951	6.62336
ENSG00000041353.9_3	RAB27B	chr18:52385091-52562747	+	protein_coding	-1.0943	0.468362	0.000171206	0.00158435	0.898942	1.99325	2.96382	3.04589	2.93507	1.04406	0.878744	0.68836
ENSG00000062370.16_3	ZNF112	chr19:44830708-44871377	-	protein_coding	-1.09424	0.468382	0.00105157	0.00435298	1.62627	2.72052	5.46805	5.72896	5.57883	2.68069	1.7778	1.87766
ENSG00000119397.16_2	CNTRL	chr9:123837141-123939888	+	protein_coding	-1.09389	0.468496	0.000121546	0.00135966	0.754534	1.84843	2.6012	2.73255	2.47409	0.826222	0.69347	0.552677
ENSG00000164209.16_2	SLC25A46	chr5:110073837-110100861	+	protein_coding	-1.09299	0.468787	0.000844731	0.00377643	1.50857	2.60156	4.63025	5.77137	4.86461	2.16572	1.85764	1.54619
ENSG00000211448.11_3	DIO2	chr14:80663870-80854100	-	protein_coding	-1.09272	0.468878	6.48244e-05	0.00108571	0.17322	1.26594	1.25934	1.39734	1.56769	0.179498	0.0914916	0.113565
ENSG00000153922.10_3	CHD1	chr5:98189689-98264661	-	protein_coding	-1.09188	0.469151	0.000104759	0.00129646	1.98795	3.07983	6.76851	7.59926	8.04818	3.12333	2.93528	2.84657
ENSG00000009844.15_2	VTA1	chr6:142468299-142545826	+	protein_coding	-1.09096	0.46945	0.0190904	0.0383284	2.68569	3.77665	9.17106	14.8079	15.0108	7.37196	4.62573	4.65478
ENSG00000155959.10_2	VBP1	chrX:154425284-154468098	+	protein_coding	-1.09075	0.469516	0.000186703	0.00162322	3.31783	4.40858	20.7823	19.3233	20.6397	9.79861	9.16804	8.03014
ENSG00000186908.14_4	ZDHHC17	chr12:77157368-77247476	+	protein_coding	-1.09037	0.469641	0.000402052	0.00242474	1.55756	2.64793	4.84946	5.27732	5.70543	2.29871	1.79405	1.76718
ENSG00000169439.11_3	SDC2	chr8:97505579-97624008	+	protein_coding	-1.08847	0.47026	0.0498208	0.0837215	3.50921	4.59768	31.322	13.1086	30.1271	10.2922	9.95967	10.9277
ENSG00000227234.1_2	SPANXB1	chrX:140084756-140085871	+	protein_coding	-1.08718	0.470681	8.85185e-06	0.000690083	3.46288	4.55006	21.669	22.5964	23.0346	10.2189	9.5981	10.275
ENSG00000121211.7_3	MND1	chr4:154265801-154336270	+	protein_coding	-1.08669	0.470842	0.000469195	0.00263001	2.34122	3.42791	8.73614	9.94981	10.6927	4.55987	3.73649	3.94097
ENSG00000167165.18_3	UGT1A6	chr2:234600253-234681946	+	protein_coding	-1.08563	0.471185	1.03851e-05	0.000714385	2.51628	3.60191	10.6463	11.7792	11.027	4.7353	4.73829	4.68971
ENSG00000104408.9_3	EIF3E	chr8:109213445-109447562	-	protein_coding	-1.08499	0.471396	6.67774e-05	0.00109634	4.41604	5.50103	41.9722	45.7652	45.2186	21.7858	19.2351	20.1015
ENSG00000145725.19_3	PPIP5K2	chr5:102455853-102548500	+	protein_coding	-1.08458	0.47153	0.000513916	0.00276301	0.887131	1.97171	2.49602	3.01379	3.30033	0.985166	0.851072	0.721626
ENSG00000168116.13_3	KIAA1586	chr6:56911330-56920037	+	protein_coding	-1.08405	0.471702	0.000689827	0.00332914	1.34731	2.43136	4.75511	4.04017	4.41055	1.91171	1.44619	1.31262
ENSG00000112874.9_2	NUDT12	chr5:102884556-102898494	-	protein_coding	-1.08225	0.472291	0.000550715	0.00288729	1.23953	2.32178	3.55518	4.14692	4.32995	1.5539	1.44165	1.11113
ENSG00000189403.14_3	HMGB1	chr13:31030841-31191734	-	protein_coding	-1.08193	0.472395	0.00313424	0.0094941	4.48974	5.57168	40.2151	42.8121	58.5765	22.7402	21.3254	20.3972
ENSG00000184786.5_2	TCTE3	chr6:170140210-170151683	-	protein_coding	-1.08052	0.472858	8.78561e-05	0.00122761	0.486729	1.56725	1.74039	1.95971	2.20853	0.395281	0.428348	0.380589
ENSG00000176102.11_2	CSTF3	chr11:33098734-33183917	-	protein_coding	-1.07919	0.473294	3.34502e-05	0.000891353	3.56757	4.64677	24.0523	24.3546	23.7481	11.735	10.4834	10.3965
ENSG00000197044.10_2	ZNF441	chr19:11877815-11894893	+	protein_coding	-1.07864	0.473476	0.000425799	0.00249706	0.825568	1.9042	2.40469	2.73351	3.12547	0.927231	0.688954	0.710058
ENSG00000153044.9_2	CENPH	chr5:68485375-68506184	+	protein_coding	-1.07855	0.473505	4.24591e-05	0.000958782	2.78228	3.86083	13.4387	13.8508	13.302	6.40841	5.63297	5.62549
ENSG00000188647.12_2	PTAR1	chr9:72324438-72374875	-	protein_coding	-1.07826	0.473601	0.00038639	0.00237251	2.61989	3.69814	10.8118	11.991	13.2495	5.63399	5.07065	4.76746
ENSG00000024526.16_3	DEPDC1	chr1:68939835-68962904	-	protein_coding	-1.07786	0.47373	0.000148812	0.00148187	1.81295	2.89081	6.13947	6.23869	6.89475	2.26538	2.78778	2.50702
ENSG00000178691.10_2	SUZ12	chr17:30264037-30328064	+	protein_coding	-1.0767	0.474111	1.4561e-05	0.000755289	2.8653	3.942	14.1525	13.8632	15.1208	6.51261	6.09922	6.25469
ENSG00000175643.8_2	RMI2	chr16:11343476-11445619	+	protein_coding	-1.07609	0.474312	0.00108259	0.00443872	1.31144	2.38753	4.77835	4.3873	3.60239	1.73241	1.49744	1.24032
ENSG00000182628.12_2	SKA2	chr17:57187312-57232630	-	protein_coding	-1.07551	0.474503	0.00100459	0.00422209	3.75604	4.83155	24.6764	27.2052	30.8756	14.2133	11.5455	11.922
ENSG00000111670.14_3	GNPTAB	chr12:102139275-102224716	-	protein_coding	-1.07476	0.474749	3.06041e-05	0.0008761	2.28063	3.35539	8.92789	9.4153	9.36797	4.03237	4.00189	3.55732
ENSG00000134352.19_2	IL6ST	chr5:55230923-55290821	-	protein_coding	-1.07415	0.47495	0.000313258	0.00212238	3.51924	4.59339	21.9459	23.1211	24.4182	11.6473	10.4741	9.3867
ENSG00000109929.9_2	SC5D	chr11:121163162-121179403	+	protein_coding	-1.07403	0.47499	0.000638183	0.00316171	3.14142	4.21546	17.7906	17.2693	17.6756	9.27865	7.10633	7.24572
ENSG00000139734.17_3	DIAPH3	chr13:60239717-60738121	-	protein_coding	-1.07302	0.475323	0.000201625	0.00167763	2.06522	3.13824	7.29405	8.09199	8.05088	3.61355	2.98725	2.9845
ENSG00000180332.6_2	KCTD4	chr13:45766988-45768852	-	protein_coding	-1.07087	0.476031	0.00486291	0.0131968	1.04305	2.11392	3.44795	3.1498	3.39417	1.33832	1.3542	0.589363
ENSG00000144354.13_2	CDCA7	chr2:174219548-174233725	+	protein_coding	-1.07083	0.476045	0.0135886	0.0293409	2.70431	3.77514	10.1791	17.9129	11.1375	6.33174	4.82419	5.4833
ENSG00000151917.17_3	BEND6	chr6:56819924-56892140	+	protein_coding	-1.07003	0.476309	0.000635772	0.00315684	1.1642	2.23423	3.45593	3.6231	4.05642	1.55128	1.15912	1.04336
ENSG00000128510.10_2	CPA4	chr7:129932974-129964020	+	protein_coding	-1.06928	0.476556	8.23708e-06	0.000690003	0.517907	1.58719	2.00134	1.96169	2.05155	0.479915	0.366875	0.45128
ENSG00000153292.15_3	ADGRF1	chr6:46965440-47010099	-	protein_coding	-1.06904	0.476636	2.69274e-05	0.000862788	1.24892	2.31796	4.03652	4.06928	3.85571	1.52327	1.34601	1.26776
ENSG00000129128.12_2	SPCS3	chr4:177241115-177253396	+	protein_coding	-1.06725	0.477229	0.000119815	0.00134806	3.39117	4.45842	20.1724	20.9247	21.8901	10.4491	8.90233	9.18641
ENSG00000189266.11_3	PNRC2	chr1:24285599-24289952	+	protein_coding	-1.06695	0.477326	4.43541e-05	0.000972649	3.90206	4.96901	29.7399	30.7295	30.4992	15.0986	13.5628	13.2521
ENSG00000174442.11_2	ZWILCH	chr15:66797297-66842466	+	protein_coding	-1.06686	0.477355	0.00272985	0.00857272	2.19463	3.2615	8.38534	8.23951	9.17017	4.0855	4.11426	2.68839
ENSG00000165476.13_2	REEP3	chr10:65281123-65384883	+	protein_coding	-1.06477	0.478047	0.000184716	0.00162051	4.05097	5.11574	33.1341	33.7999	34.0921	17.0749	15.8274	13.9725
ENSG00000133983.14_3	COX16	chr14:70791798-70826448	-	protein_coding	-1.06469	0.478075	0.00470419	0.0128764	4.0577	5.12239	27.2903	38.1001	37.209	18.3542	14.9112	13.9966
ENSG00000080200.9_2	CRYBG3	chr3:97540884-97663807	+	protein_coding	-1.06439	0.478173	0.000231441	0.00180513	1.91318	2.97757	6.72994	6.7988	7.10606	3.22024	2.5684	2.5478
ENSG00000136783.9_2	NIPSNAP3A	chr9:107509969-107522403	+	protein_coding	-1.06428	0.47821	0.000173593	0.00159045	3.45669	4.52098	20.9097	23.3376	21.6951	10.9918	9.34314	9.67004
ENSG00000152952.11_2	PLOD2	chr3:145787227-145881440	-	protein_coding	-1.06385	0.478353	0.00108937	0.00445949	2.67337	3.73723	12.4206	11.8116	12.7935	5.65485	6.20143	4.41677
ENSG00000184368.15_2	MAP7D2	chrX:20024831-20135035	-	protein_coding	-1.06383	0.478361	0.000469073	0.00263001	0.584726	1.64855	2.42926	2.00639	1.98914	0.557435	0.347658	0.607204
ENSG00000018510.13_3	AGPS	chr2:178257372-178424027	+	protein_coding	-1.06371	0.4784	0.000271452	0.00196568	4.22966	5.29337	37.8363	37.722	39.1043	20.0984	17.0916	16.2995
ENSG00000095564.13_2	BTAF1	chr10:93683526-93790082	+	protein_coding	-1.06343	0.478494	1.72961e-06	0.000481574	2.89725	3.96068	14.3511	14.9353	14.4294	6.63766	6.34632	6.3697
ENSG00000169251.12_3	NMD3	chr3:160822484-160971320	+	protein_coding	-1.06311	0.478598	0.0088173	0.0207615	2.58364	3.64675	11.6045	9.5531	13.772	5.1839	6.25249	3.80297
ENSG00000111331.12_2	OAS3	chr12:113376157-113411054	+	protein_coding	-1.06233	0.478858	6.41472e-05	0.00108571	2.67015	3.73248	12.5814	12.7064	11.6154	5.70303	5.43013	4.9827
ENSG00000120526.10_2	NUDCD1	chr8:110253148-110346614	-	protein_coding	-1.0606	0.479432	0.00039441	0.00240214	3.07905	4.13965	15.9482	17.2142	16.7395	8.59854	6.95753	6.90084
ENSG00000186847.5_2	KRT14	chr17:39738531-39743173	-	protein_coding	-1.0604	0.479499	0.000133339	0.00140242	2.46148	3.52188	11.4789	10.5882	9.48046	4.53029	4.44877	4.54486
ENSG00000160336.14_3	ZNF761	chr19:53935246-53961515	+	protein_coding	-1.06026	0.479547	4.90921e-05	0.00100137	1.83657	2.89683	6.01787	6.38332	6.97335	2.66545	2.54925	2.50209
ENSG00000138658.15_3	ZGRF1	chr4:113460489-113558151	-	protein_coding	-1.05932	0.479858	0.000709825	0.00339349	0.298212	1.35753	1.56325	1.42633	1.70542	0.417891	0.15445	0.13578
ENSG00000029363.16_3	BCLAF1	chr6:136577765-136610989	-	protein_coding	-1.05872	0.480059	0.000275247	0.00198361	3.11327	4.17199	15.7215	17.2079	18.2373	7.93201	6.911	8.17029
ENSG00000196757.7_3	ZNF700	chr19:12035883-12061588	+	protein_coding	-1.05825	0.480214	3.35094e-06	0.00053336	2.07692	3.13517	7.69077	7.67633	7.99388	3.31963	3.08901	3.25188
ENSG00000065548.17_3	ZC3H15	chr2:187350883-187374090	+	protein_coding	-1.05787	0.480342	0.00079071	0.00361327	4.2274	5.28527	36.7787	37.9439	39.3076	20.4936	17.6301	15.4135
ENSG00000171208.9_2	NETO2	chr16:47111614-47177908	-	protein_coding	-1.05757	0.480442	9.07622e-05	0.00123751	2.70486	3.76243	12.5238	12.5492	12.6395	6.12932	5.35197	5.12037
ENSG00000164045.11_3	CDC25A	chr3:48198636-48229892	-	protein_coding	-1.05741	0.480493	0.000935231	0.00402873	1.79601	2.85342	5.3083	6.98283	6.49597	2.78701	2.25177	2.4005
ENSG00000175105.6_3	ZNF654	chr3:88108424-88193815	+	protein_coding	-1.05536	0.481177	0.000111681	0.00133001	1.9665	3.02186	6.42526	7.23351	7.76431	2.91042	2.92243	2.89179
ENSG00000121749.15_3	TBC1D15	chr12:72233487-72321028	+	protein_coding	-1.05438	0.481504	0.000150297	0.00148768	1.97641	3.03079	7.02071	7.0026	7.50414	3.31303	2.66333	2.8567
ENSG00000197275.13_3	RAD54B	chr8:95384188-95487337	-	protein_coding	-1.05277	0.482041	0.00123918	0.00486805	0.950296	2.00307	2.44313	3.00961	3.66547	0.861843	0.968474	0.968477
ENSG00000123374.10_2	CDK2	chr12:56360553-56366568	+	protein_coding	-1.0525	0.482132	0.00559495	0.0146567	2.64418	3.69668	11.162	13.1755	11.644	5.29433	4.00591	6.75347
ENSG00000131470.14_2	PSMC3IP	chr17:40724333-40729849	-	protein_coding	-1.05111	0.482596	0.000120134	0.00134972	2.74439	3.7955	12.5915	12.9282	13.1423	6.35687	5.50597	5.28676
ENSG00000182263.13_2	FIGN	chr2:164449906-164592522	-	protein_coding	-1.05017	0.482912	1.21241e-05	0.000731311	2.82819	3.87836	13.4708	13.7871	13.8637	6.47772	5.98054	5.862
ENSG00000073111.13_3	MCM2	chr3:127317066-127341279	+	protein_coding	-1.04836	0.483518	2.91848e-05	0.000871349	3.55641	4.60477	24.3307	22.9342	22.7603	10.8497	11.2925	10.1791
ENSG00000137501.17_3	SYTL2	chr11:85405267-85522202	-	protein_coding	-1.04762	0.483765	0.000182502	0.00161621	1.03739	2.08501	3.48795	2.89618	3.36784	1.17799	0.943676	1.04257
ENSG00000177683.13_3	THAP5	chr7:108194987-108210194	-	protein_coding	-1.04739	0.483843	0.000565042	0.00293655	1.36882	2.41621	3.97182	4.31621	4.7536	1.75691	1.72278	1.29475
ENSG00000118276.11_2	B4GALT6	chr18:29202210-29265799	-	protein_coding	-1.04728	0.483878	0.00150875	0.00556817	1.59584	2.64313	4.53573	5.96951	5.31833	2.44765	1.86223	1.79873
ENSG00000162664.16_2	ZNF326	chr1:90460671-90501090	+	protein_coding	-1.04716	0.48392	2.84621e-05	0.000870877	2.19025	3.23741	8.26672	8.56457	8.46421	3.85709	3.50122	3.34801
ENSG00000164070.11_3	HSPA4L	chr4:128702976-128761888	+	protein_coding	-1.04672	0.484069	6.04821e-05	0.00106494	0.657011	1.70373	2.22912	2.17847	2.36757	0.693158	0.492517	0.551398
ENSG00000122482.20_2	ZNF644	chr1:91380855-91487829	-	protein_coding	-1.04567	0.484421	0.00032206	0.00214591	1.24565	2.29132	3.55483	4.38117	3.78537	1.51758	1.2054	1.40139
ENSG00000188419.13_2	CHM	chrX:85116185-85302566	-	protein_coding	-1.04552	0.484471	0.000415244	0.00246503	1.50926	2.55478	4.78324	4.72101	5.13131	2.23091	1.69398	1.65022
ENSG00000168497.4_3	CAVIN2	chr2:192699028-192711981	-	protein_coding	-1.04531	0.484541	0.000145702	0.00146525	4.21535	5.26066	34.6614	37.497	40.0416	18.7644	17.1436	16.8745
ENSG00000123505.15_3	AMD1	chr6:111195973-111216916	+	protein_coding	-1.04495	0.484663	6.44046e-05	0.00108571	2.73814	3.78308	12.697	12.889	12.7142	6.21077	5.25862	5.58152
ENSG00000171241.8_2	SHCBP1	chr16:46614466-46655538	-	protein_coding	-1.04445	0.484829	5.42146e-05	0.00102326	3.3049	4.34935	19.5633	19.5878	19.0055	9.66174	8.38371	8.64752
ENSG00000180008.8_2	SOCS4	chr14:55493948-55516206	+	protein_coding	-1.04356	0.485129	0.000917351	0.00397584	2.20264	3.24619	7.58516	8.53763	9.43316	3.09945	4.00324	3.75556
ENSG00000054654.16_3	SYNE2	chr14:64319701-64693151	+	protein_coding	-1.0435	0.485149	5.59795e-05	0.00103003	2.17407	3.21757	7.99274	8.56763	8.3553	3.83685	3.42945	3.29009
ENSG00000079134.11_3	THOC1	chr18:214520-268050	-	protein_coding	-1.04074	0.486078	0.000119338	0.00134469	1.45467	2.49541	4.56511	4.65983	4.69248	2.01618	1.59247	1.63346
ENSG00000156162.16_2	DPY19L4	chr8:95731931-95806064	+	protein_coding	-1.03985	0.486377	2.72982e-05	0.000863451	2.10104	3.14089	7.6275	7.58109	8.26999	3.41636	3.35422	3.10629
ENSG00000039319.16_3	ZFYVE16	chr5:79703832-79775169	+	protein_coding	-1.03963	0.486451	0.00109827	0.00448757	1.82688	2.86651	6.23641	6.03101	6.62386	3.18347	2.26009	2.27392
ENSG00000064933.17_3	PMS1	chr2:190648811-190742355	+	protein_coding	-1.03939	0.486532	8.98953e-05	0.00123491	1.33458	2.37397	4.06928	4.02591	4.46702	1.70868	1.4625	1.40498
ENSG00000183718.5_2	TRIM52	chr5:180681417-180688140	-	protein_coding	-1.03702	0.487334	0.00226386	0.00749073	1.01859	2.05561	3.57663	3.0693	2.85773	0.836836	0.865173	1.42711
ENSG00000068366.19_3	ACSL4	chrX:108867473-108976632	-	protein_coding	-1.03683	0.487397	0.000454073	0.00258798	2.57591	3.61274	10.3721	11.1125	12.2908	5.58318	4.78529	4.56565
ENSG00000276430.2_2	FAM25C	chr10:49203388-49207825	-	protein_coding	-1.03604	0.487666	1.18542e-05	0.000731311	0	1.03604	1.11336	1.09974	0.943093	0	0	0
ENSG00000116406.18_2	EDEM3	chr1:184659365-184724047	-	protein_coding	-1.03478	0.48809	3.55677e-05	0.000911688	1.49622	2.531	4.68695	4.94184	4.71378	1.99217	1.80752	1.67248
ENSG00000015479.18_3	MATR3	chr5:138629337-138667366	+	protein_coding	-1.03379	0.488424	0.0260034	0.0489976	2.8343	3.86809	12.5539	13.8788	14.4384	9.70318	5.02324	4.62706
ENSG00000151233.10_2	GXYLT1	chr12:42475647-42538681	-	protein_coding	-1.03329	0.488595	0.000425457	0.00249697	1.65117	2.68446	5.28406	5.49198	5.51168	2.39327	2.31301	1.75624
ENSG00000153975.9_2	ZUFSP	chr6:116956781-116989957	-	protein_coding	-1.03314	0.488646	0.000182833	0.00161657	2.31767	3.35081	8.61955	9.20064	9.8219	4.33159	4.02964	3.62035
ENSG00000112697.15_2	TMEM30A	chr6:75962640-75994684	-	protein_coding	-1.03251	0.48886	0.0174607	0.0357007	4.74022	5.77272	38.6545	63.4024	62.9874	21.4144	28.557	27.8174
ENSG00000196350.8_2	ZNF729	chr19:22469210-22499978	+	protein_coding	-1.03219	0.488969	0.000249862	0.00187239	0.243013	1.2752	1.24679	1.38818	1.64235	0.25077	0.11323	0.190421
ENSG00000114520.10_3	SNX4	chr3:125165488-125239041	-	protein_coding	-1.03199	0.489036	9.90333e-05	0.00127182	3.14492	4.1769	16.9679	16.6251	17.6849	8.52838	7.83371	7.22209
ENSG00000173674.10_2	EIF1AX	chrX:20142636-20159962	-	protein_coding	-1.03194	0.489053	6.92138e-05	0.00111031	4.9059	5.93784	58.384	61.902	60.6693	31.3649	27.72	27.9875
ENSG00000106268.15_3	NUDT1	chr7:2281857-2290781	+	protein_coding	-1.03153	0.48919	0.000912625	0.00396884	1.94655	2.97809	7.5473	6.86939	6.27297	3.26464	2.4017	2.94763
ENSG00000144395.17_3	CCDC150	chr2:197504278-197628214	+	protein_coding	-1.02982	0.489772	5.79467e-05	0.001041	0.533986	1.5638	2.02002	2.03558	1.81841	0.542403	0.389994	0.415879
ENSG00000117155.16_3	SSX2IP	chr1:85109390-85156486	-	protein_coding	-1.02979	0.48978	0.000927783	0.00400333	1.12585	2.15564	3.49625	3.45132	3.41976	1.05259	0.975609	1.56294
ENSG00000164096.12_2	C4orf3	chr4:120217574-120225600	-	protein_coding	-1.02911	0.490013	5.55165e-05	0.00102812	3.73186	4.76097	24.9231	26.8667	26.5937	13.1332	12.1029	11.6648
ENSG00000203326.11_3	ZNF525	chr19:53868946-53895470	+	protein_coding	-1.02874	0.490139	0.000268529	0.00195365	0.922508	1.95125	2.89913	2.91286	2.79044	1.12702	0.766418	0.812351
ENSG00000170954.11_4	ZNF415	chr19:53611132-53636330	-	protein_coding	-1.02767	0.490501	0.00153001	0.00562838	1.89072	2.91839	6.00288	6.62058	7.09659	3.15211	2.88752	2.15896
ENSG00000128050.8_2	PAICS	chr4:57301907-57330745	+	protein_coding	-1.02763	0.490517	0.000313392	0.00212238	3.74815	4.77577	25.9193	25.2613	28.0786	13.9005	12.0281	11.4978
ENSG00000123416.15_3	TUBA1B	chr12:49521565-49525180	-	protein_coding	-1.02718	0.490669	4.10812e-05	0.000948069	7.02145	8.04863	265.491	276.227	250.257	134.092	129.044	123.82
ENSG00000163104.17_2	SMARCAD1	chr4:95128762-95212443	+	protein_coding	-1.02678	0.490803	0.000175974	0.0015951	2.05431	3.08109	7.21212	7.63371	7.54773	3.5764	3.05709	2.8591
ENSG00000102024.17_3	PLS3	chrX:114795501-114885181	+	protein_coding	-1.02667	0.490842	4.78634e-05	0.000993326	5.9747	7.00137	123.544	129.242	128.657	66.0861	61.3881	58.4238
ENSG00000180855.15_3	ZNF443	chr19:12540521-12551926	-	protein_coding	-1.02545	0.491256	0.000109742	0.00132529	1.30336	2.32881	3.86121	3.92894	4.29213	1.66673	1.37779	1.37082
ENSG00000214114.8_3	MYCBP	chr1:39328636-39339777	-	protein_coding	-1.02525	0.491325	0.000141434	0.00144015	3.10332	4.12857	15.8334	16.4435	17.225	8.38624	7.15911	7.28793
ENSG00000144895.11_3	EIF2A	chr3:150264465-150302029	+	protein_coding	-1.02507	0.491385	0.00118633	0.00472632	2.78553	3.81061	12.0497	13.9315	13.178	6.64004	6.23257	4.93196
ENSG00000138385.15_2	SSB	chr2:170648443-170668574	+	protein_coding	-1.02382	0.491811	0.000614524	0.00308598	4.35573	5.37955	39.5165	40.4035	42.008	22.4172	17.446	18.869
ENSG00000172167.7_3	MTBP	chr8:121457640-121554373	+	protein_coding	-1.02375	0.491838	0.000497383	0.00271094	0.770056	1.7938	2.43727	2.30093	2.6738	0.92517	0.580513	0.629908
ENSG00000109586.11_2	GALNT7	chr4:174089904-174245118	+	protein_coding	-1.02264	0.492214	0.000378198	0.0023468	2.18971	3.21236	7.90061	8.04295	8.89276	4.09117	3.30129	3.33602
ENSG00000101773.18_3	RBBP8	chr18:20378224-20606451	+	protein_coding	-1.02236	0.49231	0.000164346	0.00155431	4.04759	5.06995	31.5	33.3124	32.9853	17.0947	15.3431	14.2917
ENSG00000111247.14_2	RAD51AP1	chr12:4647964-4669214	+	protein_coding	-1.02191	0.492464	0.0146153	0.0309979	1.71844	2.74035	4.3592	8.36073	4.94805	2.21651	2.26499	2.39346
ENSG00000162616.8_3	DNAJB4	chr1:78444859-78483648	+	protein_coding	-1.02164	0.492557	0.00110993	0.00452565	0.970935	1.99257	2.71555	3.05253	3.18527	1.23416	0.967592	0.713139
ENSG00000189042.13_3	ZNF567	chr19:37178514-37218603	+	protein_coding	-1.02143	0.492628	4.585e-05	0.000982727	1.30983	2.33126	4.23711	3.73572	4.13875	1.58589	1.43133	1.42347
ENSG00000163291.14_2	PAQR3	chr4:79808281-79860592	-	protein_coding	-1.02125	0.492689	0.0213811	0.041987	0.649416	1.67067	1.54628	2.59814	2.52189	0.467055	0.243239	1.11583
ENSG00000175054.14_3	ATR	chr3:142168077-142297668	-	protein_coding	-1.02117	0.492718	2.17108e-05	0.000810902	1.464	2.48516	4.55593	4.51323	4.73013	1.91184	1.72983	1.6413
ENSG00000115524.15_2	SF3B1	chr2:198254508-198299815	-	protein_coding	-1.02034	0.493002	2.7984e-05	0.000868448	4.90288	5.92321	59.1721	59.4885	60.394	30.5911	29.015	27.2381
ENSG00000139354.10_3	GAS2L3	chr12:100967461-101022064	+	protein_coding	-1.02001	0.493111	0.00232683	0.00763225	2.57549	3.59551	10.6847	10.535	12.1048	4.23505	4.65019	6.16007
ENSG00000130150.11_2	MOSPD2	chrX:14891563-14940449	+	protein_coding	-1.01973	0.49321	2.30303e-06	0.000499345	1.37898	2.39871	4.27525	4.16107	4.38599	1.66716	1.56878	1.56784
ENSG00000161048.11_3	NAPEPLD	chr7:102740223-102790007	-	protein_coding	-1.01787	0.493845	0.00210708	0.00710517	0.953046	1.97091	2.62704	2.64435	3.55765	1.18541	0.746638	0.900862
ENSG00000056050.6_3	HPF1	chr4:170650616-170679104	-	protein_coding	-1.01777	0.49388	0.000135265	0.00140548	3.84132	4.85909	26.3943	28.5604	29.1872	14.5003	12.7854	12.7816
ENSG00000111615.13_3	KRR1	chr12:75884641-75905416	-	protein_coding	-1.01617	0.494428	7.25228e-05	0.00113529	2.49951	3.51568	10.1565	9.98861	11.204	4.94907	4.56646	4.46074
ENSG00000250312.6_3	ZNF718	chr4:124362-157779	+	protein_coding	-1.0151	0.494795	0.00535516	0.0141797	0.869139	1.88424	3.03455	1.87235	3.34112	0.79455	0.881827	0.804579
ENSG00000119640.8_2	ACYP1	chr14:75519924-75536186	-	protein_coding	-1.01436	0.495048	2.79395e-05	0.000868448	2.10265	3.11701	7.21213	8.13825	7.70199	3.24234	3.254	3.39013
ENSG00000145386.9_2	CCNA2	chr4:122737599-122745088	-	protein_coding	-1.01263	0.495642	0.000503306	0.00272835	4.31913	5.33176	37.3718	40.0435	40.4766	21.2129	19.0947	16.8188
ENSG00000138061.11_3	CYP1B1	chr2:38294116-38337044	-	protein_coding	-1.0111	0.496167	2.60246e-07	0.000349694	5.32922	6.34032	78.6007	80.2211	81.28	39.4512	39.0998	39.058
ENSG00000162694.13_3	EXTL2	chr1:101337928-101361554	-	protein_coding	-1.01109	0.49617	0.000231745	0.00180658	1.92507	2.93617	6.29957	7.06433	6.61658	2.99023	2.45147	2.97661
ENSG00000060749.14_2	QSER1	chr11:32914724-33014862	+	protein_coding	-1.01103	0.496192	0.00754291	0.0183933	3.0053	4.01633	14.8875	14.7575	15.9262	8.06513	5.08968	8.37747
ENSG00000221886.3_2	ZBED8	chr5:159820155-159827104	-	protein_coding	-1.011	0.496202	0.000336472	0.00219985	0.838887	1.84989	2.77791	2.28712	2.77179	0.923993	0.672425	0.778445
ENSG00000198087.7_3	CD2AP	chr6:47445525-47594999	+	protein_coding	-1.01047	0.496384	0.000128069	0.00138499	3.0242	4.03467	14.7235	14.7702	16.7537	7.53796	7.09269	6.79258
ENSG00000158417.10_2	EIF5B	chr2:99953816-100017789	+	protein_coding	-1.01004	0.496532	2.89979e-05	0.000871349	4.33661	5.34666	39.8594	38.2807	40.9798	20.2793	18.9097	18.4685
ENSG00000113522.13_2	RAD50	chr5:131891711-131982036	+	protein_coding	-1.00997	0.496558	0.00218059	0.00729383	2.53131	3.54128	8.81093	11.325	12.0496	4.30026	4.80907	5.27481
ENSG00000057019.15_3	DCBLD2	chr3:98514785-98620533	-	protein_coding	-1.00911	0.496851	8.5997e-05	0.00121716	3.91058	4.91969	29.053	29.2333	29.5177	15.389	13.3406	13.4705
ENSG00000100629.16_3	CEP128	chr14:80943326-81425861	-	protein_coding	-1.00821	0.497164	1.72594e-05	0.000782648	0.818276	1.82648	2.42234	2.61469	2.60648	0.749052	0.840205	0.703365
ENSG00000198843.12_3	SELENOT	chr3:150320662-150348232	+	protein_coding	-1.00784	0.49729	0.00192617	0.00664913	3.48118	4.48902	21.5191	25.4896	17.983	10.2489	10.0232	10.2306
ENSG00000135046.13_3	ANXA1	chr9:75766673-75785309	+	protein_coding	-1.00571	0.498025	0.000137625	0.00142332	6.3801	7.38581	160.616	172.301	166.02	89.9404	79.4577	77.9733
ENSG00000152332.15_2	UHMK1	chr1:162467041-162499419	+	protein_coding	-1.00543	0.498123	0.00162261	0.00587084	3.52714	4.53257	19.0618	22.6249	25.1564	11.6484	9.66562	10.3581
ENSG00000114127.10_3	XRN1	chr3:142025449-142166904	-	protein_coding	-1.00526	0.49818	0.00012835	0.00138668	1.93311	2.93837	6.40196	6.66333	6.94043	3.16355	2.64879	2.6657
ENSG00000101596.14_3	SMCHD1	chr18:2655737-2805015	+	protein_coding	-1.00516	0.498216	0.000436582	0.00252396	2.69031	3.69547	13.5148	10.7199	11.7822	5.20313	5.54871	5.61952
ENSG00000135535.15_3	CD164	chr6:109687717-109703660	-	protein_coding	-1.00433	0.498502	0.0130692	0.0284701	3.81253	4.81685	22.3924	32.0085	27.9969	11.9041	17.1036	10.873
ENSG00000120539.14_2	MASTL	chr10:27443753-27475853	+	protein_coding	-1.00419	0.49855	5.1383e-05	0.00101488	2.84137	3.84556	13.2956	13.358	13.4739	6.64092	5.70671	6.18379
ENSG00000019186.9_2	CYP24A1	chr20:52769988-52790512	-	protein_coding	-1.00374	0.498705	0.000666098	0.00324906	0.632258	1.636	1.85197	2.25861	2.23056	0.707632	0.394797	0.563437
ENSG00000164187.6_2	LMBRD2	chr5:36098514-36152063	-	protein_coding	-1.00338	0.49883	0.000387938	0.00237535	0.959488	1.96287	2.57993	3.21647	2.92485	1.10799	0.83177	0.904429
ENSG00000139116.18_3	KIF21A	chr12:39687030-39837192	-	protein_coding	-1.00308	0.498932	0.00013945	0.00143358	1.99958	3.00267	6.90263	6.74284	7.41405	3.33889	2.89803	2.78075
ENSG00000114450.9_3	GNB4	chr3:179113877-179169378	-	protein_coding	-1.00288	0.499003	0.000204993	0.00169193	3.63859	4.64147	22.9208	25.0539	23.9469	12.6692	11.1033	10.677
ENSG00000052802.12_3	MSMO1	chr4:166248775-166264312	+	protein_coding	-1.00214	0.499258	9.38069e-05	0.00124663	3.40145	4.40359	18.9726	20.1953	21.3956	9.69938	10.0286	8.9985
ENSG00000180914.10_2	OXTR	chr3:8792094-8811314	-	protein_coding	-1.00184	0.499364	0.00020812	0.00170402	0.25463	1.25647	1.26612	1.28033	1.63888	0.242549	0.174768	0.16329
ENSG00000102898.11_3	NUTF2	chr16:67880635-67906470	+	protein_coding	-1.00141	0.499512	0.0151179	0.0317968	5.25329	6.2547	75.8789	75.8307	74.3722	31.5639	52.5795	30.8021
ENSG00000083642.18_2	PDS5B	chr13:33160564-33352157	+	protein_coding	-1.00132	0.499544	2.96498e-05	0.000874359	1.85768	2.859	5.93507	6.51016	6.33213	2.78862	2.57862	2.51118
ENSG00000117143.13_4	UAP1	chr1:162531296-162569632	+	protein_coding	-1.00124	0.499569	5.17862e-05	0.00101488	2.76648	3.76772	12.9847	11.89	13.0178	6.14228	5.74635	5.53839
ENSG00000174405.13_2	LIG4	chr13:108859787-108870716	-	protein_coding	-1.00117	0.499594	0.000164256	0.00155431	1.22712	2.22829	3.4516	3.69572	3.92188	1.46785	1.15695	1.41014
ENSG00000203760.8_2	CENPW	chr6:126661320-126670021	+	protein_coding	-1.00103	0.499643	0.000205924	0.0016949	4.18866	5.1897	32.2193	36.8064	37.7084	17.8355	16.3665	17.5376
ENSG00000134318.13_3	ROCK2	chr2:11319887-11488456	-	protein_coding	-1.00091	0.499685	3.89383e-05	0.000933745	2.78249	3.7834	12.1791	12.8665	13.2856	6.11124	6.00949	5.53446
ENSG00000145833.15_3	DDX46	chr5:134094461-134190823	+	protein_coding	-1.00053	0.499818	0.000211786	0.00172102	3.01626	4.01678	14.7353	14.6354	16.2399	7.62795	7.24922	6.44102
ENSG00000139921.12_2	TMX1	chr14:51706880-51724264	+	protein_coding	-1.00002	0.499992	0.00241346	0.00783319	3.25007	4.25009	16.2787	18.4637	19.4869	10.2796	7.39502	8.09467
ENSG00000122481.16_3	RWDD3	chr1:95699711-95712781	+	protein_coding	-0.999985	0.500005	0.00115374	0.00464676	3.06186	4.06185	13.2766	17.1439	16.9829	7.77147	7.36118	6.93959
ENSG00000152926.14_4	ZNF117	chr7:64432154-64467062	-	protein_coding	-0.99986	0.500048	0.0164972	0.0341183	0.793232	1.79309	3.04592	1.46431	3.17457	0.836748	0.74536	0.6234
ENSG00000128408.8_2	RIBC2	chr22:45809572-45828376	+	protein_coding	-0.99944	0.500194	0.000376392	0.00234406	1.92887	2.92831	7.25243	6.45289	6.17162	3.16006	2.73071	2.5567
ENSG00000147400.8_2	CETN2	chrX:151995517-151999321	-	protein_coding	-0.999291	0.500246	4.68678e-05	0.000985749	4.30789	5.30718	38.3479	38.8872	38.5466	20.2956	17.9407	18.2632
ENSG00000175265.17_3	GOLGA8A	chr15:34671269-34729667	-	protein_coding	-0.999144	0.500297	6.48009e-05	0.00108571	3.00644	4.00559	15.2337	14.9242	15.03	7.69398	6.77314	6.67847
ENSG00000067334.13_2	DNTTIP2	chr1:94331839-94345474	-	protein_coding	-0.998987	0.500351	0.000544716	0.00286847	1.3476	2.34659	3.97861	3.93681	4.35334	1.2405	1.71042	1.71408
ENSG00000104818.14_3	CGB2	chr19:49535169-49536495	+	protein_coding	-0.998869	0.500392	0.000211471	0.00171954	0.352012	1.35088	1.66904	1.70036	1.30245	0.304093	0.235696	0.290262
ENSG00000180263.13_3	FGD6	chr12:95470525-95611258	-	protein_coding	-0.998039	0.50068	6.13571e-05	0.00106494	1.75396	2.752	5.75816	5.96078	5.4985	2.55953	2.16801	2.40253
ENSG00000177485.6_3	ZBTB33	chrX:119384607-119392253	+	protein_coding	-0.997964	0.500706	0.000196901	0.00165946	2.66965	3.66762	11.2255	11.3408	12.6012	5.81538	5.37844	4.9256
ENSG00000153140.8_2	CETN3	chr5:89688078-89705603	-	protein_coding	-0.99748	0.500874	0.00431186	0.0120387	2.04887	3.04635	6.64249	6.83065	8.42088	3.99806	2.58711	2.95152
ENSG00000155970.11_2	MICU3	chr8:16884747-16980153	+	protein_coding	-0.997402	0.500901	4.52395e-05	0.000982727	1.03174	2.02914	2.94354	3.1784	3.12671	1.14038	1.0763	0.922985
ENSG00000178966.16_3	RMI1	chr9:86595626-86618989	+	protein_coding	-0.997398	0.500903	6.07488e-05	0.00106494	2.47281	3.47021	9.62932	9.97771	10.6652	4.42399	4.87141	4.37163
ENSG00000186767.6_3	SPIN4	chrX:62567107-62571223	-	protein_coding	-0.995084	0.501707	0.000161657	0.00154206	2.71762	3.7127	11.4546	12.3069	12.5988	6.13504	5.4563	5.17839
ENSG00000170017.12_3	ALCAM	chr3:105085753-105295744	+	protein_coding	-0.994403	0.501944	0.00132569	0.00508656	5.72994	6.72434	98.2145	109.753	106.587	61.167	48.8671	47.2257
ENSG00000123607.14_2	TTC21B	chr2:166713985-166810353	-	protein_coding	-0.993839	0.50214	3.84627e-05	0.000932159	1.30001	2.29385	3.6676	3.93116	4.1228	1.57281	1.40619	1.41149
ENSG00000028116.16_3	VRK2	chr2:58134786-58387055	+	protein_coding	-0.993298	0.502328	0.00053956	0.00284921	3.11207	4.10537	15.4714	15.682	17.5583	8.68301	7.14022	7.20039
ENSG00000120756.12_3	PLS1	chr3:142315229-142432506	+	protein_coding	-0.993257	0.502342	5.60811e-05	0.00103003	2.38138	3.37464	8.80045	9.79495	9.54717	4.47131	4.12264	4.04682
ENSG00000164031.16_3	DNAJB14	chr4:100817405-100867883	-	protein_coding	-0.991871	0.502825	0.00130956	0.00504487	1.17131	2.16319	3.4629	3.0891	3.92387	1.44529	1.36778	0.973017
ENSG00000198730.7_3	CTR9	chr11:10772534-10801290	+	protein_coding	-0.99024	0.503394	9.61658e-05	0.00125701	2.82517	3.81541	13.1651	12.3897	13.7117	6.47006	5.64833	6.16708
ENSG00000105821.14_2	DNAJC2	chr7:102952921-102985320	-	protein_coding	-0.989798	0.503548	0.000253073	0.00188641	1.4161	2.4059	4.30835	4.17409	4.41942	1.97435	1.51883	1.53674
ENSG00000113368.11_2	LMNB1	chr5:126112315-126172712	+	protein_coding	-0.989522	0.503645	0.00011261	0.0013325	4.50983	5.49935	42.2916	43.8884	46.6293	23.4808	21.0029	20.9523
ENSG00000165997.4_2	ARL5B	chr10:18948334-18970568	+	protein_coding	-0.989473	0.503662	0.000162629	0.00154752	2.41031	3.39979	8.95257	9.70855	10.0318	4.70429	4.29148	3.9768
ENSG00000096401.7_2	CDC5L	chr6:44355262-44418163	+	protein_coding	-0.989377	0.503695	0.000405502	0.00243027	3.29486	4.28424	17.94	18.0199	19.5336	9.86378	8.7669	7.90884
ENSG00000205208.4_2	C4orf46	chr4:159587831-159593407	-	protein_coding	-0.988367	0.504048	0.000385244	0.00237245	2.2701	3.25847	8.11183	8.42282	9.20707	4.07045	4.09402	3.34507
ENSG00000115159.15_2	GPD2	chr2:157291802-157470247	+	protein_coding	-0.987999	0.504177	0.000118855	0.00134395	1.88058	2.86858	6.01568	6.29418	6.61265	2.98306	2.56847	2.51262
ENSG00000129317.14_2	PUS7L	chr12:44112796-44152620	-	protein_coding	-0.986526	0.504691	6.82847e-05	0.00110519	1.01175	1.99827	2.71556	3.12677	3.15898	1.06622	0.953744	1.03074
ENSG00000162636.15_2	FAM102B	chr1:109102711-109187522	+	protein_coding	-0.984762	0.505309	8.54506e-05	0.00121716	2.4245	3.40926	9.1147	9.45799	10.3362	4.56903	4.11531	4.43109
ENSG00000163428.3_2	LRRC58	chr3:120043356-120068186	-	protein_coding	-0.98472	0.505324	0.000160758	0.00153943	3.20026	4.18498	16.5634	17.2921	17.7302	9.01322	8.05859	7.56027
ENSG00000183340.6_2	JRKL	chr11:96123153-96240738	+	protein_coding	-0.984431	0.505425	0.000255343	0.00189603	2.28064	3.26507	8.32221	8.19117	9.36955	4.13814	3.97345	3.48907
ENSG00000134590.13_3	RTL8C	chrX:134166396-134167576	+	protein_coding	-0.984242	0.505491	0.0288145	0.0532558	4.73481	5.71905	54.0297	49.9207	51.1585	25.7291	36.7675	17.7006
ENSG00000111142.13_3	METAP2	chr12:95867296-95909615	+	protein_coding	-0.984205	0.505504	0.000233637	0.00181722	3.86995	4.85416	28.334	27.6303	27.8102	15.2241	13.2292	12.5387
ENSG00000146350.13_3	TBC1D32	chr6:121400640-121655891	-	protein_coding	-0.98353	0.505741	0.000187363	0.00162507	0.524008	1.50754	1.631	2.00468	1.90752	0.523401	0.361724	0.433255
ENSG00000197961.11_2	ZNF121	chr19:9671029-9695209	-	protein_coding	-0.983525	0.505743	7.76636e-05	0.00116494	2.98582	3.96934	14.3332	14.5742	15.093	7.55725	6.61265	6.63118
ENSG00000105854.12_3	PON2	chr7:95034175-95064641	-	protein_coding	-0.983426	0.505777	0.000131306	0.00139331	2.5501	3.53353	10.0047	10.9359	10.8212	5.25129	4.45583	4.89034
ENSG00000164023.14_3	SGMS2	chr4:108745719-108836203	+	protein_coding	-0.981693	0.506385	0.000482815	0.00267113	1.95785	2.93954	6.14899	7.20605	6.69644	3.30438	2.7423	2.63967
ENSG00000085999.11_3	RAD54L	chr1:46713360-46744145	+	protein_coding	-0.981404	0.506487	0.000941168	0.0040453	2.23799	3.21939	7.94083	8.51324	8.49938	4.48079	3.39323	3.35992
ENSG00000187522.14_3	HSPA14	chr10:14880163-14913740	+	protein_coding	-0.981333	0.506512	1.44103e-05	0.000755289	2.36823	3.34956	9.52026	9.24662	8.82536	4.17145	4.3223	4.00049
ENSG00000135655.15_3	USP15	chr12:62654119-62811211	+	protein_coding	-0.981134	0.506581	0.000506642	0.00274068	1.22931	2.21045	3.27257	3.93559	3.70113	1.59376	1.25286	1.20554
ENSG00000151247.12_3	EIF4E	chr4:99792835-99851788	-	protein_coding	-0.981118	0.506587	6.81139e-05	0.00110519	1.6539	2.63501	5.21205	5.21204	5.21135	2.35589	2.17256	1.92685
ENSG00000105486.13_3	LIG1	chr19:48618702-48673860	-	protein_coding	-0.98091	0.50666	0.00011005	0.00132592	2.80938	3.79029	13.3053	12.7509	12.4631	6.58949	5.6133	5.8626
ENSG00000170264.12_2	FAM161A	chr2:62051989-62081278	-	protein_coding	-0.980568	0.50678	0.00110794	0.00452112	0.959633	1.9402	2.44876	3.16322	2.93626	1.12862	0.984348	0.741479
ENSG00000268223.4_3	ARL14EPL	chr5:115368021-115395815	+	protein_coding	-0.978717	0.507431	0.00193352	0.00666846	3.44459	4.42331	20.245	20.3591	20.7673	12.1215	8.99686	8.83845
ENSG00000163918.10_3	RFC4	chr3:186507669-186524847	-	protein_coding	-0.97854	0.507493	0.000446659	0.00256213	3.15841	4.13695	16.9809	15.3811	17.4878	8.81788	7.84858	7.19295
ENSG00000273706.4_2	LHX1	chr17:35294084-35301912	+	protein_coding	-0.978086	0.507653	1.28347e-05	0.000744472	3.99885	4.97694	31.7076	29.6091	30.1978	14.6636	14.7782	15.5339
ENSG00000000460.16_4	C1orf112	chr1:169631245-169823221	+	protein_coding	-0.978055	0.507664	9.13069e-05	0.00123751	1.38352	2.36158	4.02759	4.28035	4.11321	1.78719	1.42664	1.62587
ENSG00000100519.11_3	PSMC6	chr14:53173890-53195305	+	protein_coding	-0.97781	0.50775	6.07973e-05	0.00106494	2.82299	3.8008	12.9784	13.1939	12.6428	6.4701	5.59842	6.18865
ENSG00000126804.13_3	ZBTB1	chr14:64970430-65000408	+	protein_coding	-0.975912	0.508418	0.00068264	0.00330064	2.64864	3.62455	10.6727	11.7189	11.638	6.13815	4.98108	4.77561
ENSG00000094975.13_2	SUCO	chr1:172501489-172580973	+	protein_coding	-0.9755	0.508564	8.91614e-05	0.00123382	0.958247	1.93375	2.76559	2.86317	2.83327	0.976032	1.06734	0.795464
ENSG00000023287.12_3	RB1CC1	chr8:53535016-53658403	-	protein_coding	-0.975467	0.508575	2.08073e-05	0.000803644	3.39896	4.37442	18.8912	19.5038	20.8778	9.71891	9.42736	9.5012
ENSG00000167635.11_2	ZNF146	chr19:36705504-36729676	+	protein_coding	-0.974025	0.509084	7.83418e-05	0.00116977	4.28382	5.25784	37.2362	36.594	37.9684	19.4602	19.0507	17.0149
ENSG00000139133.6_2	ALG10	chr12:34175216-34182629	+	protein_coding	-0.973835	0.509151	0.00490035	0.0132705	0.837206	1.81104	1.82587	2.5894	3.25951	0.812107	0.734237	0.814595
ENSG00000114209.14_3	PDCD10	chr3:167401086-167452727	-	protein_coding	-0.973764	0.509176	0.00481609	0.0131134	3.15701	4.13077	19.0091	16.5607	14.2999	8.67342	6.44133	8.85894
ENSG00000203965.12_3	EFCAB7	chr1:63989043-64038364	+	protein_coding	-0.972407	0.509655	8.28511e-05	0.00119879	1.03397	2.00637	2.87006	3.2679	2.92649	1.12537	1.08358	0.938743
ENSG00000255302.4_3	EID1	chr15:49170083-49172380	+	protein_coding	-0.972308	0.50969	2.76315e-05	0.000868448	5.29908	6.27138	72.9296	79.3427	76.5995	39.9737	37.6887	37.4993
ENSG00000159593.14_3	NAE1	chr16:66836778-66907159	-	protein_coding	-0.971683	0.509911	0.000183656	0.00161769	3.5608	4.53248	21.5536	21.9411	22.9556	11.2407	11.4952	9.74416
ENSG00000258947.6_3	TUBB3	chr16:89987800-90005169	+	protein_coding	-0.97137	0.510021	0.000617808	0.00309351	1.7825	2.75387	5.57694	5.16586	6.56793	2.55389	2.55886	2.21918
ENSG00000164400.5_2	CSF2	chr5:131409483-131411863	+	protein_coding	-0.970736	0.510246	0.000497692	0.00271121	0.0866728	1.05741	1.10727	1.15823	0.982064	0.197494	0	0
ENSG00000172465.13_3	TCEAL1	chrX:102883632-102885881	+	protein_coding	-0.970516	0.510323	3.44601e-05	0.000910888	3.20223	4.17275	17.2508	17.858	16.0448	8.46717	8.03244	8.11759
ENSG00000055044.10_2	NOP58	chr2:203130439-203168389	+	protein_coding	-0.970282	0.510406	0.000173612	0.00159045	4.49593	5.46621	44.4878	40.0509	45.2663	21.3357	20.4375	22.9915
ENSG00000171033.12_2	PKIA	chr8:79428374-79517502	+	protein_coding	-0.970161	0.510449	3.45753e-05	0.000911119	2.86319	3.83335	12.4225	13.9866	13.3988	6.38521	6.20838	6.23637
ENSG00000128609.14_2	NDUFA5	chr7:123177051-123198309	-	protein_coding	-0.969454	0.510699	0.0102209	0.0233053	0.991658	1.96111	3.26595	3.49621	2.0775	1.34262	0.923589	0.744783
ENSG00000187790.10_3	FANCM	chr14:45605143-45670093	+	protein_coding	-0.969327	0.510744	1.80168e-05	0.000782648	0.321837	1.29116	1.40935	1.4048	1.52964	0.294505	0.259074	0.198098
ENSG00000129173.12_2	E2F8	chr11:19245610-19263167	-	protein_coding	-0.968348	0.511091	1.26902e-05	0.000744472	2.03425	3.0026	7.12215	6.72843	7.20074	3.1745	3.16561	2.9521
ENSG00000197013.9_3	ZNF429	chr19:21679484-21739072	+	protein_coding	-0.967824	0.511276	0.000289329	0.00203969	1.14865	2.11648	3.37709	3.04377	3.60677	1.0455	1.26145	1.35586
ENSG00000013441.15_2	CLK1	chr2:201717732-201729467	-	protein_coding	-0.96585	0.511977	4.89478e-05	0.000999748	2.44147	3.40732	9.59834	9.62235	9.60859	4.26458	4.21687	4.8357
ENSG00000189127.7_3	ANKRD34B	chr5:79852574-79866307	-	protein_coding	-0.965658	0.512045	7.52932e-05	0.00115187	1.04132	2.00697	2.91511	3.02991	3.11564	1.15384	1.11789	0.911108
ENSG00000075213.10_4	SEMA3A	chr7:83585093-84122040	-	protein_coding	-0.965377	0.512144	0.000216907	0.00174359	2.13711	3.10249	7.3929	7.31462	8.07976	3.74321	3.41131	3.06786
ENSG00000178074.5_3	C2orf69	chr2:200775979-200820658	+	protein_coding	-0.964458	0.512471	0.00101857	0.00425974	2.20133	3.16579	7.22712	8.02226	8.73707	4.17838	3.43992	3.23088
ENSG00000188529.14_2	SRSF10	chr1:24291294-24307417	-	protein_coding	-0.964426	0.512482	0.000178624	0.00160392	2.62968	3.59411	10.5806	11.2322	11.4328	5.7573	5.02214	4.82527
ENSG00000167670.15_2	CHAF1A	chr19:4402659-4445015	+	protein_coding	-0.962972	0.512999	0.000113732	0.00133511	3.57402	4.53699	23.837	21.0643	21.8307	10.6559	11.5665	10.5318
ENSG00000154146.12_2	NRGN	chr11:124609742-124617106	+	protein_coding	-0.962942	0.51301	0.00304893	0.00929934	1.67175	2.6347	6.17483	4.14929	5.48349	1.97131	2.31042	2.28786
ENSG00000136143.14_3	SUCLA2	chr13:48510626-48575490	-	protein_coding	-0.96103	0.51369	0.00138104	0.00523025	3.13476	4.09579	13.9989	17.6372	16.8823	8.66839	7.10403	7.64792
ENSG00000213551.4_3	DNAJC9	chr10:74943120-75008620	-	protein_coding	-0.960565	0.513856	0.0211865	0.041705	3.38795	4.34852	28.1031	15.6845	16.412	9.95049	9.52141	8.95675
ENSG00000080986.12_2	NDC80	chr18:2571510-2616634	+	protein_coding	-0.960408	0.513912	7.74485e-05	0.001163	3.82215	4.78255	25.6468	25.8885	28.0981	13.9743	12.8456	12.6485
ENSG00000146918.19_2	NCAPG2	chr7:158424003-158497520	-	protein_coding	-0.960348	0.513933	0.000351776	0.00226171	2.61099	3.57134	11.4229	10.8797	10.3818	5.73411	5.04206	4.60396
ENSG00000196912.12_3	ANKRD36B	chr2:98109127-98206428	-	protein_coding	-0.960087	0.514026	0.000108744	0.00132045	1.1019	2.06198	3.06245	3.07087	3.4023	1.29421	1.11305	1.03971
ENSG00000136897.7_2	MRPL50	chr9:104149915-104160896	-	protein_coding	-0.957736	0.514864	8.1739e-06	0.000690003	2.60058	3.55831	10.6854	11.0035	10.6554	5.27346	5.0887	4.84149
ENSG00000146263.11_3	MMS22L	chr6:97590037-97731093	-	protein_coding	-0.956834	0.515186	5.33631e-05	0.00101508	0.637818	1.59465	1.96606	1.88691	2.21737	0.584884	0.577922	0.506343
ENSG00000144554.10_2	FANCD2	chr3:10068098-10143614	+	protein_coding	-0.956808	0.515195	0.0005437	0.00286409	2.27837	3.23518	8.54576	7.55598	9.2229	4.22803	3.54986	3.79992
ENSG00000179750.15_3	APOBEC3B	chr22:39378352-39388809	+	protein_coding	-0.95454	0.516006	0.000180921	0.00161386	1.67204	2.62658	5.69186	5.17652	4.69828	2.28393	2.094	2.18483
ENSG00000172687.13_2	ZNF738	chr19:21541732-21562104	+	protein_coding	-0.954105	0.516162	4.616e-05	0.000982763	1.92076	2.87486	6.41698	6.36073	6.22957	3.04734	2.61535	2.70934
ENSG00000164125.15_3	FAM198B	chr4:159045626-159094470	-	protein_coding	-0.953733	0.516295	0.000141781	0.00144015	0.6272	1.58093	1.99809	2.03283	1.94464	0.680706	0.525914	0.4368
ENSG00000066651.18_3	TRMT11	chr6:126307576-126360422	+	protein_coding	-0.953586	0.516347	0.000501922	0.00272467	1.72353	2.67712	5.65784	5.696	4.86856	2.03467	2.5784	2.31669
ENSG00000140259.6_2	MFAP1	chr15:44096690-44117000	-	protein_coding	-0.952692	0.516667	6.14287e-06	0.000637715	4.465	5.41769	41.0094	41.6737	42.5665	21.8319	20.4434	21.0018
ENSG00000162368.13_2	CMPK1	chr1:47799469-47844511	+	protein_coding	-0.95237	0.516783	0.000117686	0.00133874	4.74178	5.69415	49.4001	50.8639	52.0923	27.9943	25.1912	24.2223
ENSG00000100342.20_2	APOL1	chr22:36649056-36663576	+	protein_coding	-0.952229	0.516833	0.000678263	0.00328563	3.67626	4.62849	25.3213	22.3294	23.6452	12.9788	10.4098	12.0992
ENSG00000117054.13_3	ACADM	chr1:76190032-76253260	+	protein_coding	-0.951327	0.517156	0.000941843	0.00404708	1.79792	2.74925	5.65576	5.61907	5.89963	3.0265	2.16649	2.29746
ENSG00000113595.14_3	TRIM23	chr5:64885507-64921802	-	protein_coding	-0.95026	0.517539	2.56569e-05	0.000856146	1.3019	2.25216	3.55601	3.80067	3.9433	1.40551	1.43844	1.55513
ENSG00000151881.14_3	TMEM267	chr5:43444354-43483995	-	protein_coding	-0.94944	0.517833	0.00275474	0.00862827	2.25828	3.20772	7.25802	9.48733	8.10577	3.7873	3.22224	4.41744
ENSG00000156384.14_2	SFR1	chr10:105881816-105886143	+	protein_coding	-0.947738	0.518445	0.00106187	0.00438045	2.87674	3.82448	12.3407	12.3839	14.9253	7.08054	5.79343	6.21819
ENSG00000136603.13_3	SKIL	chr3:170075466-170114623	+	protein_coding	-0.946317	0.518956	0.00146039	0.00543374	2.85355	3.79987	11.8733	12.5987	14.4325	7.21789	5.67665	5.88167
ENSG00000117906.13_3	RCN2	chr15:77223960-77246733	+	protein_coding	-0.946031	0.519059	0.00030572	0.00208934	2.46415	3.41018	8.85674	9.52531	10.5806	4.81836	4.22792	4.52355
ENSG00000171291.8_3	ZNF439	chr19:11959541-11994565	+	protein_coding	-0.945415	0.51928	0.00188614	0.00654404	0.655648	1.60106	1.84258	2.01613	2.25642	0.627258	0.351202	0.778002
ENSG00000009413.15_3	REV3L	chr6:111620231-111804918	-	protein_coding	-0.945378	0.519293	1.67635e-05	0.000781458	1.45867	2.40405	4.12048	4.56882	4.19999	1.78222	1.75271	1.7112
ENSG00000135541.20_3	AHI1	chr6:135604670-135818914	-	protein_coding	-0.943605	0.519932	0.000296487	0.0020618	1.74041	2.68402	5.20357	5.39812	5.68677	2.68885	2.11163	2.24991
ENSG00000161888.11_3	SPC24	chr19:11242196-11266484	-	protein_coding	-0.942716	0.520252	0.00552051	0.0145281	3.45659	4.39931	17.8761	21.9548	20.6863	8.51602	9.32151	12.4714
ENSG00000083520.14_2	DIS3	chr13:73326307-73356234	-	protein_coding	-0.942649	0.520277	0.000278118	0.00199343	1.76273	2.70538	5.26338	5.18163	6.16626	2.51246	2.21559	2.45967
ENSG00000101888.11_2	NXT2	chrX:108779010-108787919	+	protein_coding	-0.941307	0.520761	0.00551843	0.014525	1.56695	2.50825	3.76678	4.79446	5.66713	2.21032	2.14282	1.57766
ENSG00000109255.11_2	NMU	chr4:56461396-56502865	-	protein_coding	-0.940436	0.521075	0.00101952	0.00426138	3.66605	4.60648	26.8975	22.9729	20.6163	11.5465	12.1358	11.4105
ENSG00000120708.16_3	TGFBI	chr5:135364584-135399507	+	protein_coding	-0.939605	0.521376	0.00236442	0.00771953	4.86206	5.80167	59.1097	52.7983	52.6678	33.5539	25.0578	26.3177
ENSG00000138686.9_2	BBS7	chr4:122745595-122791652	-	protein_coding	-0.938728	0.521693	0.000806277	0.00365635	1.98947	2.9282	6.08851	6.7321	7.0459	3.25671	3.18209	2.51725
ENSG00000164190.17_3	NIPBL	chr5:36876861-37066515	+	protein_coding	-0.936325	0.522562	0.000209148	0.00170851	2.97621	3.91254	14.034	14.1954	13.9482	7.66806	6.67225	6.3273
ENSG00000079150.17_2	FKBP7	chr2:179328391-179343327	-	protein_coding	-0.935886	0.522721	0.00125768	0.00492074	1.76171	2.69759	5.23097	5.32976	5.92193	2.81588	1.9675	2.44346
ENSG00000117632.22_3	STMN1	chr1:26210672-26233482	-	protein_coding	-0.935793	0.522755	0.00896397	0.0210209	4.48515	5.42094	41.8387	43.8653	39.9121	28.255	18.9082	18.2868
ENSG00000129003.15_3	VPS13C	chr15:62144588-62352672	-	protein_coding	-0.934105	0.523367	0.00122229	0.00482375	1.70261	2.63672	5.18892	5.7593	4.75015	2.5587	2.37039	1.87503
ENSG00000196437.10_2	ZNF569	chr19:37902057-37960177	-	protein_coding	-0.933645	0.523534	0.00715597	0.0176565	1.31907	2.25271	3.85492	3.73084	3.71283	1.38369	2.17175	1.05441
ENSG00000133657.14_3	ATP13A3	chr3:194123401-194219093	-	protein_coding	-0.932615	0.523908	0.0215502	0.0422489	2.74086	3.67347	9.27037	15.3154	11.3963	6.73393	6.24148	4.3335
ENSG00000128585.17_3	MKLN1	chr7:130794855-131181395	+	protein_coding	-0.932571	0.523924	0.0467051	0.079434	1.44302	2.37559	2.37584	5.45871	5.40977	1.6677	1.41786	2.11606
ENSG00000113391.18_3	FAM172A	chr5:92953775-93447404	-	protein_coding	-0.932381	0.523993	4.83961e-05	0.000997694	1.60752	2.5399	4.61135	4.93916	4.90151	2.15565	1.87321	2.12086
ENSG00000164823.9_2	OSGIN2	chr8:90914087-90940116	+	protein_coding	-0.931122	0.52445	4.71183e-06	0.000618208	3.20637	4.1375	16.225	16.4707	17.116	8.44442	8.18269	8.06774
ENSG00000146038.11_2	DCDC2	chr6:24171984-24358280	-	protein_coding	-0.929982	0.524865	0.000188401	0.00162769	5.09138	6.02136	61.318	63.8684	66.793	36.0842	31.8892	31.4887
ENSG00000169139.11_2	UBE2V2	chr8:48920960-48977268	+	protein_coding	-0.929763	0.524945	0.0107363	0.0242232	3.01371	3.94348	14.5946	16.4011	12.4203	8.6932	7.46983	5.41672
ENSG00000146143.17_3	PRIM2	chr6:57179603-57513375	+	protein_coding	-0.929735	0.524955	0.000450496	0.00257526	1.45728	2.38701	4.59351	3.85778	4.26704	1.55625	1.98472	1.71362
ENSG00000157181.15_3	C1orf27	chr1:186344970-186390510	+	protein_coding	-0.929604	0.525003	8.5708e-05	0.00121716	2.04434	2.97394	6.477	7.17205	6.93736	3.37903	3.02602	2.98075
ENSG00000163002.12_4	NUP35	chr2:183982241-184026408	+	protein_coding	-0.928594	0.52537	0.000149187	0.00148344	1.56199	2.49059	4.37032	4.58572	4.91761	2.17035	1.88114	1.81805
ENSG00000167513.8_3	CDT1	chr16:88869621-88875666	+	protein_coding	-0.927802	0.525658	2.69607e-06	0.00052397	2.8731	3.8009	12.936	12.5881	13.2974	6.21594	6.40913	6.35536
ENSG00000117650.12_2	NEK2	chr1:211831999-211848972	-	protein_coding	-0.927767	0.525671	0.000524823	0.00280424	2.66909	3.59686	11.2903	11.0216	10.9885	5.98498	4.6467	5.52338
ENSG00000153130.17_3	SCOC	chr4:141178440-141306880	+	protein_coding	-0.927507	0.525766	0.00188323	0.00653726	2.7241	3.65161	9.8131	11.6197	13.5457	5.88404	5.53244	5.41495
ENSG00000143401.14_4	ANP32E	chr1:150190717-150208504	-	protein_coding	-0.927122	0.525906	0.00018657	0.00162322	4.43921	5.36633	38.3498	40.4841	41.9985	21.4747	21.7249	18.9898
ENSG00000164327.12_3	RICTOR	chr5:38938021-39074510	-	protein_coding	-0.926678	0.526068	0.00214936	0.00722044	1.37358	2.30026	3.22418	4.45154	4.18899	1.84765	1.4794	1.46398
ENSG00000162929.13_2	KIAA1841	chr2:61293006-61365169	+	protein_coding	-0.926475	0.526142	6.41205e-05	0.00108571	1.56697	2.49344	4.5708	4.92081	4.41385	2.09655	1.96606	1.83176
ENSG00000119812.18_3	FAM98A	chr2:33808725-33824449	-	protein_coding	-0.925813	0.526384	0.00107103	0.00440884	2.36179	3.2876	8.73784	9.19371	8.38005	4.64137	4.39583	3.46134
ENSG00000170759.10_2	KIF5B	chr10:32297938-32345359	-	protein_coding	-0.92548	0.526505	0.000175025	0.00159093	5.12177	6.04725	61.5763	65.7305	68.2591	36.1062	33.8738	31.6192
ENSG00000035499.12_2	DEPDC1B	chr5:59892739-59996017	-	protein_coding	-0.924781	0.52676	3.07743e-05	0.0008761	2.58516	3.50994	9.78222	10.651	10.7684	4.93823	4.90764	5.15966
ENSG00000108423.14_2	TUBD1	chr17:57936843-57970306	-	protein_coding	-0.923698	0.527156	2.22841e-05	0.000815608	1.71054	2.63423	5.30263	5.1882	5.1357	2.45225	2.1619	2.21157
ENSG00000159256.12_3	MORC3	chr21:37692487-37758446	+	protein_coding	-0.92341	0.527261	0.000141828	0.00144015	2.23113	3.15454	7.6267	7.46885	8.6642	3.82914	3.71889	3.54154
ENSG00000138376.10_3	BARD1	chr2:215590370-215674435	-	protein_coding	-0.923378	0.527273	0.000433584	0.00251791	1.78261	2.70598	5.08267	5.22069	6.34201	2.39413	2.43947	2.48846
ENSG00000107290.13_3	SETX	chr9:135136743-135230372	-	protein_coding	-0.923279	0.527309	0.00038021	0.00235456	2.64198	3.56525	10.5942	10.617	11.3143	5.77245	5.37763	4.63036
ENSG00000177084.16_4	POLE	chr12:133200339-133263951	-	protein_coding	-0.922722	0.527513	0.000213731	0.00173064	2.03285	2.95557	6.6535	7.26374	6.38093	3.40381	2.98514	2.90458
ENSG00000183137.14_3	CEP57L1	chr6:109416313-109485135	+	protein_coding	-0.922615	0.527552	0.000598112	0.00303109	0.957815	1.88043	2.42464	2.929	2.70937	1.15241	0.842292	0.848033
ENSG00000052723.11_3	SIKE1	chr1:115312100-115323306	-	protein_coding	-0.922267	0.527679	4.8757e-05	0.000997707	2.81232	3.73459	11.7304	12.2157	13.0196	6.29258	5.96563	5.8224
ENSG00000162980.16_3	ARL5A	chr2:152645498-152685006	-	protein_coding	-0.920696	0.528254	0.000172279	0.00158669	2.26501	3.18571	7.68266	8.37629	8.25334	4.20596	3.55385	3.68416
ENSG00000156531.16_2	PHF6	chrX:133507283-133562821	+	protein_coding	-0.91971	0.528615	0.000189645	0.00163109	2.73887	3.65858	10.8279	12.1179	11.9794	6.09581	5.67693	5.2787
ENSG00000156970.12_3	BUB1B	chr15:40453224-40513337	+	protein_coding	-0.919524	0.528683	0.00181011	0.00636601	4.05199	4.97152	29.3384	33.4917	28.5135	18.1326	14.1992	14.6935
ENSG00000198130.15_3	HIBCH	chr2:191054461-191208919	-	protein_coding	-0.919233	0.52879	0.000535444	0.00283701	1.76982	2.68905	5.1315	5.29038	5.9536	2.57462	2.59408	2.08664
ENSG00000186522.14_3	SEPT10	chr2:110300559-110371783	-	protein_coding	-0.919087	0.528844	0.00034716	0.00224134	4.14291	5.06199	30.9955	32.2888	33.9985	18.0501	17.0044	15.0746
ENSG00000124216.3_2	SNAI1	chr20:48599536-48605423	+	protein_coding	-0.91848	0.529066	0.00108967	0.00445949	0.63168	1.55016	1.81224	2.18018	1.80822	0.688395	0.609	0.369095
ENSG00000117000.8_2	RLF	chr1:40627045-40706593	+	protein_coding	-0.918295	0.529134	1.19492e-05	0.000731311	2.88144	3.79974	12.7706	12.5558	13.4687	6.44131	6.17158	6.49789
ENSG00000051825.14_4	MPHOSPH9	chr12:123636867-123728561	-	protein_coding	-0.916987	0.529614	4.40303e-05	0.000968509	1.57627	2.49326	4.96067	4.31289	4.6365	1.97893	1.97879	1.98822
ENSG00000133641.17_2	C12orf29	chr12:88427623-88443937	+	protein_coding	-0.91647	0.529804	0.00132091	0.00507325	1.63152	2.54798	4.43559	4.59966	5.5713	2.44517	1.95621	1.92051
ENSG00000128951.13_2	DUT	chr15:48623208-48635570	+	protein_coding	-0.916247	0.529886	0.000849811	0.00379214	3.59968	4.51592	19.7448	23.4784	22.5827	10.8135	10.2981	12.3489
ENSG00000198919.12_3	DZIP3	chr3:108308529-108413693	+	protein_coding	-0.913999	0.530712	0.000376346	0.00234406	1.71725	2.63125	5.05184	5.29575	5.24196	2.59288	2.33637	1.96562
ENSG00000105849.5_2	TWISTNB	chr7:19735085-19748710	-	protein_coding	-0.913857	0.530764	9.90724e-05	0.00127182	2.06989	2.98375	6.48374	7.14715	7.11834	3.37404	2.9628	3.26984
ENSG00000206530.10_3	CFAP44	chr3:113005794-113160457	-	protein_coding	-0.91381	0.530782	0.000135191	0.00140548	0.370384	1.28419	1.32408	1.57233	1.41638	0.372006	0.226365	0.283849
ENSG00000155097.11_2	ATP6V1C1	chr8:104033291-104085279	+	protein_coding	-0.913185	0.531011	0.000112406	0.0013325	2.79018	3.70337	12.121	11.9189	12.0401	6.5098	5.55795	5.72028
ENSG00000106399.11_2	RPA3	chr7:7676149-7758238	-	protein_coding	-0.91257	0.531238	0.000395361	0.0024051	1.95863	2.8712	6.25031	6.78266	5.94168	3.12177	2.54041	3.0242
ENSG00000065613.13_3	SLK	chr10:105726959-105788991	+	protein_coding	-0.912446	0.531284	8.93332e-05	0.00123382	3.95448	4.86693	28.2661	27.3648	28.9314	15.6404	14.1783	13.7525
ENSG00000185658.13_3	BRWD1	chr21:40556102-40693485	-	protein_coding	-0.912363	0.531314	7.06506e-05	0.00111956	1.65691	2.56927	4.81968	4.90318	5.08555	2.2385	2.29023	1.94286
ENSG00000104205.12_3	SGK3	chr8:67624653-67774257	+	protein_coding	-0.912363	0.531314	0.000143373	0.00144795	1.2596	2.17197	3.30985	3.40536	3.8199	1.4977	1.42357	1.26746
ENSG00000198961.9_2	PJA2	chr5:108670410-108745695	-	protein_coding	-0.912264	0.531351	0.000255133	0.00189552	3.81382	4.72609	25.2875	24.8588	26.2725	14.2655	13.1463	11.8787
ENSG00000115540.14_3	MOB4	chr2:198380295-198418423	+	protein_coding	-0.91207	0.531422	0.0451777	0.0772181	2.80196	3.71403	13.9374	8.12124	15.5873	5.60003	4.8596	7.7702
ENSG00000197747.8_2	S100A10	chr1:151955391-151966866	-	protein_coding	-0.911169	0.531754	6.88962e-05	0.00110648	6.4134	7.32457	154.681	161.08	162.224	89.9322	80.08	82.9943
ENSG00000107949.16_3	BCCIP	chr10:127512115-127542264	+	protein_coding	-0.91098	0.531824	0.00017766	0.00160101	3.70076	4.61174	22.4729	23.9568	23.9495	12.6382	12.49	10.9495
ENSG00000176018.12_2	LYSMD3	chr5:89811428-89825401	-	protein_coding	-0.910857	0.531869	0.000250093	0.00187287	2.29232	3.20318	7.48234	8.37508	8.82351	3.75664	4.17499	3.77488
ENSG00000214194.8_4	SMIM30	chr7:112756773-112758668	-	protein_coding	-0.909901	0.532222	0.000852591	0.00380179	2.07683	2.98673	6.58469	7.59167	6.64304	3.66876	3.20411	2.82547
ENSG00000108094.14_2	CUL2	chr10:35297479-35379570	-	protein_coding	-0.909299	0.532444	0.00198019	0.0067841	3.23438	4.14368	14.5838	17.4325	18.2246	8.52165	9.37096	7.44123
ENSG00000134996.11_2	OSTF1	chr9:77703459-77762181	+	protein_coding	-0.908953	0.532571	0.000425463	0.00249697	3.73768	4.64663	22.8827	23.5485	25.8051	11.6515	13.6567	11.8021
ENSG00000118620.12_3	ZNF430	chr19:21203426-21242856	+	protein_coding	-0.908245	0.532833	0.000173829	0.00159093	1.10589	2.01414	2.82051	3.08618	3.22192	1.31206	1.05841	1.09504
ENSG00000012963.14_3	UBR7	chr14:93673401-93695561	+	protein_coding	-0.907922	0.532952	6.40348e-05	0.00108571	3.58064	4.48856	22.6835	20.9361	20.7757	11.2205	11.2931	10.3996
ENSG00000128641.18_2	MYO1B	chr2:192109911-192290115	+	protein_coding	-0.906883	0.533336	0.000247847	0.00186723	3.35899	4.26587	17.2259	18.0671	19.4878	9.1215	8.68466	10.019
ENSG00000166508.17_3	MCM7	chr7:99690351-99699563	-	protein_coding	-0.906113	0.533621	1.75845e-05	0.000782648	3.90153	4.80764	27.078	27.1852	26.7551	13.66	13.4797	14.723
ENSG00000138768.14_3	USO1	chr4:76649777-76735439	+	protein_coding	-0.90587	0.533711	1.69496e-06	0.000481574	3.43688	4.34275	19.3169	19.4901	19.0675	10.1156	9.65618	9.72201
ENSG00000119013.8_2	NDUFB3	chr2:201936156-201950473	+	protein_coding	-0.905539	0.533833	0.000765642	0.00354476	4.37928	5.28482	35.6323	39.6362	38.8009	21.9617	17.6577	20.0389
ENSG00000120688.8_2	WBP4	chr13:41635410-41658142	+	protein_coding	-0.904817	0.5341	5.78624e-05	0.001041	2.84531	3.75012	12.1211	12.1156	13.1561	6.08494	5.95255	6.53507
ENSG00000157107.13_3	FCHO2	chr5:72251808-72386349	+	protein_coding	-0.9044	0.534255	0.000519202	0.0027843	2.37282	3.27722	8.0227	8.7344	9.3748	4.63377	4.13612	3.80217
ENSG00000111727.11_3	HCFC2	chr12:104458235-104500302	+	protein_coding	-0.904384	0.534261	0.000726548	0.00343933	1.29974	2.20413	3.63559	3.99783	3.22318	1.4054	1.69018	1.30577
ENSG00000197933.12_3	ZNF823	chr19:11832080-11849824	-	protein_coding	-0.903945	0.534423	0.0023707	0.00773511	2.00496	2.9089	7.30007	6.48449	5.81958	3.62625	2.80154	2.6768
ENSG00000127129.9_2	EDN2	chr1:41944446-41950344	-	protein_coding	-0.902074	0.535117	0.000978945	0.00415006	0.455118	1.35719	1.76103	1.53768	1.3997	0.516153	0.377624	0.233498
ENSG00000172716.16_3	SLFN11	chr17:33677324-33700720	-	protein_coding	-0.901771	0.535229	0.00787987	0.0190322	2.92605	3.82782	13.4798	13.5813	12.5614	8.1327	4.9909	7.02404
ENSG00000160229.11_3	ZNF66	chr19:20959110-20990128	+	protein_coding	-0.90088	0.53556	0.00210768	0.00710517	1.01539	1.91627	2.7102	2.79325	2.82082	1.40702	0.884124	0.821375
ENSG00000123200.16_4	ZC3H13	chr13:46528600-46626894	-	protein_coding	-0.900838	0.535576	2.85755e-05	0.000870877	3.18074	4.08158	15.2691	15.9886	16.5597	8.42201	7.91399	7.87734
ENSG00000138756.17_3	BMP2K	chr4:79697496-79837526	+	protein_coding	-0.900676	0.535636	1.63121e-05	0.000774674	1.80679	2.70746	5.40612	5.50454	5.68759	2.64761	2.46987	2.38351
ENSG00000116161.17_2	CACYBP	chr1:174968300-174980851	+	protein_coding	-0.899895	0.535926	0.000294445	0.00205701	3.52785	4.42774	20.1293	21.0409	20.406	11.7778	9.88857	10.029
ENSG00000138821.12_3	SLC39A8	chr4:103172198-103352415	-	protein_coding	-0.899078	0.536229	1.17928e-05	0.000731311	3.00436	3.90344	13.5692	14.4167	13.9188	7.26274	7.01776	6.79892
ENSG00000228623.5_1	ZNF883	chr9:115720002-115812323	-	protein_coding	-0.898276	0.536527	0.00267302	0.0084336	1.62315	2.52143	4.33743	5.58676	4.38362	2.47477	2.00897	1.79582
ENSG00000196693.14_2	ZNF33B	chr10:43069633-43134016	-	protein_coding	-0.897343	0.536875	0.000132882	0.00140237	2.00579	2.90313	6.32206	6.5909	6.53111	3.35492	2.9204	2.79397
ENSG00000116754.13_2	SRSF11	chr1:70671365-70718735	+	protein_coding	-0.896794	0.537079	0.000296578	0.0020618	2.90553	3.80232	14.3784	12.4521	12.1262	6.64971	6.62286	6.21422
ENSG00000108064.10_3	TFAM	chr10:60144782-60158981	+	protein_coding	-0.896618	0.537145	0.000106683	0.00130525	2.97089	3.86751	13.0275	13.3475	14.4509	7.25849	6.78807	6.49298
ENSG00000117335.19_3	CD46	chr1:207925402-207968858	+	protein_coding	-0.896483	0.537195	7.33755e-05	0.0011388	2.84762	3.7441	11.5242	12.7965	12.9233	6.25619	5.99478	6.3481
ENSG00000087338.4_2	GMCL1	chr2:70056774-70108528	+	protein_coding	-0.896062	0.537352	8.46739e-05	0.00121269	2.73297	3.62903	11.0741	11.4439	11.6045	5.84062	5.94187	5.18789
ENSG00000139278.9_3	GLIPR1	chr12:75874460-75897633	+	protein_coding	-0.895718	0.537479	0.0024526	0.00792717	0.76527	1.66099	1.81718	2.46713	2.23771	0.857085	0.487036	0.778092
ENSG00000116815.15_4	CD58	chr1:117057157-117113661	-	protein_coding	-0.89524	0.537658	0.00111504	0.00453693	2.549	3.44424	10.5429	9.42725	9.71463	5.50575	4.1601	4.97067
ENSG00000121486.11_3	TRMT1L	chr1:185087230-185126204	-	protein_coding	-0.895099	0.53771	0.00134614	0.00513829	2.27342	3.16852	7.74475	7.55533	8.71567	4.35616	3.95382	3.259
ENSG00000007968.6_2	E2F2	chr1:23832922-23857712	-	protein_coding	-0.894907	0.537782	0.000177955	0.00160274	1.44342	2.33833	4.19859	4.11361	3.86527	1.9118	1.73958	1.5217
ENSG00000113328.18_2	CCNG1	chr5:162864575-162873157	+	protein_coding	-0.894408	0.537968	0.000117197	0.00133581	2.18313	3.07754	7.05757	7.34491	7.94684	3.62448	3.29949	3.71069
ENSG00000111731.12_3	C2CD5	chr12:22601517-22697480	-	protein_coding	-0.894263	0.538022	0.000243368	0.00184969	1.4803	2.37457	4.15987	4.18265	4.21503	2.07535	1.70868	1.60733
ENSG00000159259.7_3	CHAF1B	chr21:37757676-37791313	+	protein_coding	-0.894141	0.538067	0.000218513	0.00174856	2.8476	3.74174	12.352	12.4932	12.2882	6.68673	6.40825	5.54908
ENSG00000162607.12_2	USP1	chr1:62901968-62917475	+	protein_coding	-0.893943	0.538141	0.000104324	0.00129523	4.61528	5.50922	43.0743	44.4949	46.1165	24.9495	23.6985	21.9726
ENSG00000169299.13_2	PGM2	chr4:37828255-37864558	+	protein_coding	-0.893732	0.53822	0.000218755	0.00174856	2.81917	3.7129	11.4596	11.9256	13	6.29903	5.58883	6.30955
ENSG00000179941.6_2	BBS10	chr12:76738254-76742222	-	protein_coding	-0.893458	0.538322	0.00147065	0.00546273	2.38698	3.28044	7.42298	9.293	9.58085	4.52427	4.27405	3.91174
ENSG00000109674.3_2	NEIL3	chr4:178230990-178284097	+	protein_coding	-0.893237	0.538405	6.26994e-05	0.00107499	1.91878	2.81202	5.89925	6.01373	6.15738	2.85996	2.95642	2.53954
ENSG00000121236.20_3	TRIM6	chr11:5617339-5634188	+	protein_coding	-0.892164	0.538805	0.0189985	0.0382044	1.22356	2.11572	3.50576	2.25458	4.5517	1.51068	1.37486	1.13578
ENSG00000169031.18_2	COL4A3	chr2:228029281-228179508	+	protein_coding	-0.892055	0.538846	2.18833e-05	0.000811195	2.14122	3.03328	7.38787	7.15971	7.01674	3.62476	3.32233	3.29448
ENSG00000139163.15_4	ETNK1	chr12:22778009-22843599	+	protein_coding	-0.89002	0.539607	0.000102427	0.00128244	1.63802	2.52804	4.53443	4.87227	4.90432	2.31946	2.07337	1.95528
ENSG00000138399.17_3	FASTKD1	chr2:170386259-170430385	-	protein_coding	-0.889997	0.539615	0.000622748	0.00310912	2.07544	2.96543	6.6126	6.81768	7.0065	3.71917	3.15656	2.81687
ENSG00000170270.4_2	GON7	chr14:93669239-93673439	-	protein_coding	-0.889967	0.539627	6.38879e-05	0.00108571	3.50525	4.39521	20.3579	20.82	18.9921	10.159	10.0249	10.9002
ENSG00000161981.10_2	SNRNP25	chr16:103010-107669	+	protein_coding	-0.889927	0.539641	0.0181348	0.0368358	2.86609	3.75602	14.6079	14.0876	9.47273	6.98332	7.06694	5.01795
ENSG00000075624.13_3	ACTB	chr7:5566782-5603415	-	protein_coding	-0.889877	0.53966	0.00335168	0.00998021	7.70458	8.59446	371.716	365.873	421.354	247.467	186.474	193.86
ENSG00000114023.15_2	FAM162A	chr3:122103023-122131181	+	protein_coding	-0.889699	0.539727	0.000325196	0.00215583	2.89499	3.78469	12.0055	13.8353	12.5672	6.99359	6.07288	6.27943
ENSG00000151470.12_2	C4orf33	chr4:130014472-130037795	+	protein_coding	-0.889673	0.539736	8.91519e-05	0.00123382	0.574712	1.46439	1.69741	1.87304	1.71134	0.446204	0.43661	0.590187
ENSG00000122884.12_2	P4HA1	chr10:74766975-74856732	-	protein_coding	-0.888801	0.540063	2.0533e-05	0.000800733	5.04769	5.93649	58.5284	60.1825	62.0721	33.4666	31.2999	31.5028
ENSG00000182481.8_3	KPNA2	chr17:66031635-66042958	+	protein_coding	-0.888758	0.540079	8.26087e-05	0.00119752	5.81097	6.69972	97.7273	104.906	106.422	57.8664	52.5555	55.1247
ENSG00000186687.15_2	LYRM7	chr5:130506503-130541119	+	protein_coding	-0.888089	0.540329	0.00170268	0.00607535	0.94242	1.83051	2.12426	2.68384	2.90901	1.04271	0.985836	0.749609
ENSG00000166510.13_3	CCDC68	chr18:52568740-52626739	-	protein_coding	-0.886846	0.540795	0.00127297	0.00496299	1.07077	1.95761	2.94293	3.09092	2.63296	0.889183	1.06052	1.38094
ENSG00000167005.13_3	NUDT21	chr16:56463045-56486111	-	protein_coding	-0.886687	0.540855	0.00036371	0.00230159	4.94817	5.83486	53.3523	56.896	58.0927	32.9069	29.16	27.7689
ENSG00000083223.17_2	ZCCHC6	chr9:88902648-88969369	-	protein_coding	-0.885879	0.541158	0.00036701	0.00231448	1.93703	2.82291	6.40103	5.84345	5.99478	3.15441	2.49815	2.86336
ENSG00000163605.14_3	PPP4R2	chr3:73045936-73118350	+	protein_coding	-0.883712	0.541971	0.000156894	0.0015229	3.15393	4.03764	15.5106	15.0234	15.7432	8.57044	7.91164	7.26792
ENSG00000203667.9_2	COX20	chr1:244998624-245008359	+	protein_coding	-0.882614	0.542384	0.0357302	0.0634374	2.04431	2.92692	7.03008	6.06052	6.75741	1.80608	4.03838	3.96366
ENSG00000091140.13_2	DLD	chr7:107531415-107572175	+	protein_coding	-0.882042	0.542599	0.000269344	0.00195682	2.84148	3.72352	11.6249	12.3434	12.683	6.63445	5.57461	6.3361
ENSG00000009694.13_4	TENM1	chrX:123509753-124097666	-	protein_coding	-0.88107	0.542965	3.09757e-05	0.0008761	1.45581	2.33688	3.87868	4.29102	3.99545	1.83393	1.71228	1.68539
ENSG00000171806.11_3	METTL18	chr1:169761670-169764107	-	protein_coding	-0.880892	0.543032	0.00017481	0.00159093	1.74835	2.62925	5.42836	4.77258	5.38226	2.34513	2.54024	2.2024
ENSG00000256771.3_3	ZNF253	chr19:19976695-20005483	+	protein_coding	-0.880567	0.543154	0.000587904	0.00299998	1.14168	2.02224	3.16792	2.98244	3.03831	1.48351	1.03869	1.12139
ENSG00000154511.11_2	FAM69A	chr1:93298294-93427079	-	protein_coding	-0.879643	0.543502	0.000181059	0.00161386	1.26251	2.14215	3.61335	3.49237	3.15016	1.51867	1.43198	1.25439
ENSG00000108854.15_2	SMURF2	chr17:62538413-62658186	-	protein_coding	-0.878433	0.543958	6.86154e-05	0.00110519	2.96209	3.84052	13.0582	13.0127	13.9241	7.17618	6.39368	6.82749
ENSG00000197603.13_4	C5orf42	chr5:37106330-37249530	-	protein_coding	-0.878416	0.543965	2.62729e-05	0.000856146	1.99123	2.86965	6.16243	6.51068	6.25792	3.10271	3.03969	2.7918
ENSG00000148459.15_3	PDSS1	chr10:26986588-27035727	+	protein_coding	-0.877172	0.544434	0.00151349	0.00558166	1.88142	2.75859	5.44639	5.25111	6.69095	2.59792	2.45818	3.01966
ENSG00000077097.15_3	TOP2B	chr3:25639396-25706398	-	protein_coding	-0.877018	0.544492	0.000308998	0.00210243	4.41072	5.28774	37.076	37.5573	39.6017	21.9741	20.522	18.4605
ENSG00000104219.12_3	ZDHHC2	chr8:17013538-17082308	+	protein_coding	-0.876955	0.544516	8.67748e-05	0.00122004	3.34	4.21695	16.8703	17.1213	18.8595	9.45521	9.11258	8.82031
ENSG00000111445.13_2	RFC5	chr12:118451393-118470935	+	protein_coding	-0.876863	0.54455	2.31488e-05	0.000823883	3.69769	4.57455	23.4439	23.0947	21.969	12.3608	11.5077	12.0719
ENSG00000116171.17_3	SCP2	chr1:53392901-53517375	+	protein_coding	-0.876813	0.544569	0.000882575	0.00389067	2.98651	3.86332	14.9151	13.1357	12.7026	7.76414	6.63831	6.43674
ENSG00000121005.8_2	CRISPLD1	chr8:75896750-75946793	+	protein_coding	-0.876761	0.544589	2.16795e-05	0.000810902	1.39582	2.27258	3.74233	3.717	4.04299	1.71382	1.60462	1.57767
ENSG00000150093.18_3	ITGB1	chr10:33189247-33294720	-	protein_coding	-0.876396	0.544726	0.00124076	0.00487055	6.73252	7.60891	196.738	208.531	178.555	108.162	115.061	93.9092
ENSG00000050130.17_2	JKAMP	chr14:59951161-59972128	+	protein_coding	-0.876331	0.544751	0.000171686	0.00158435	2.68319	3.55953	10.6081	11.3167	10.4635	5.89844	5.03217	5.36711
ENSG00000018408.14_3	WWTR1	chr3:149235022-149454501	-	protein_coding	-0.876002	0.544875	4.23265e-05	0.000958782	4.54331	5.41931	40.151	41.8634	43.428	23.3572	21.9989	21.6298
ENSG00000089682.16_2	RBM41	chrX:106307650-106362053	-	protein_coding	-0.87582	0.544944	3.72754e-06	0.000552635	1.78193	2.65775	5.36277	5.27764	5.29139	2.34438	2.43357	2.54147
ENSG00000158290.16_2	CUL4B	chrX:119658464-119709649	-	protein_coding	-0.875794	0.544954	3.85652e-05	0.000932159	2.81181	3.6876	11.7135	11.8905	12.0527	6.32511	5.63023	6.12809
ENSG00000138688.15_3	KIAA1109	chr4:123073488-123283913	+	protein_coding	-0.875515	0.545059	0.000240307	0.00183635	1.38734	2.26286	3.83819	3.98549	3.58325	1.84548	1.49698	1.51956
ENSG00000196754.10_2	S100A2	chr1:153533584-153540366	-	protein_coding	-0.873842	0.545692	0.00108096	0.00443441	5.83623	6.71007	98.2454	106.556	106.511	64.2206	51.7823	53.1709
ENSG00000164754.14_3	RAD21	chr8:117858174-117887105	-	protein_coding	-0.872894	0.54605	3.53507e-05	0.000911512	4.92284	5.79574	53.4193	55.0112	55.24	31.0424	28.829	28.2017
ENSG00000185946.15_3	RNPC3	chr1:104068313-104097861	+	protein_coding	-0.872491	0.546203	0.00317106	0.00958314	1.06017	1.93266	2.64711	3.10199	2.71897	1.24593	1.30778	0.749194
ENSG00000155100.10_2	OTUD6B	chr8:92082424-92099323	+	protein_coding	-0.872073	0.546361	0.0057885	0.0150239	0.836983	1.70906	2.21379	2.30197	2.29338	1.04117	0.953478	0.4295
ENSG00000134574.11_2	DDB2	chr11:47236016-47260791	+	protein_coding	-0.872063	0.546365	0.000388432	0.00237535	1.37178	2.24384	3.81817	3.29721	4.13242	1.56391	1.67879	1.52347
ENSG00000134986.13_4	NREP	chr5:110998318-111333161	-	protein_coding	-0.871924	0.546418	0.000149668	0.00148631	2.94401	3.81594	12.94	13.2236	13.0885	7.27612	6.13913	6.71322
ENSG00000160124.9_2	CCDC58	chr3:122078438-122102078	-	protein_coding	-0.871589	0.546545	1.68582e-05	0.000781458	3.1695	4.04109	15.5636	15.6276	15.1988	8.41292	7.70159	7.89241
ENSG00000001631.15_3	KRIT1	chr7:91828283-91875480	-	protein_coding	-0.871478	0.546587	0.00162249	0.00587084	1.4569	2.32838	3.94098	3.61382	4.55731	2.02603	1.76366	1.47376
ENSG00000164934.13_3	DCAF13	chr8:104426942-104455681	+	protein_coding	-0.871134	0.546717	0.00046503	0.00261817	1.88776	2.7589	5.94491	5.54915	5.81835	2.88342	2.93411	2.3171
ENSG00000054267.21_3	ARID4B	chr1:235294949-235491534	-	protein_coding	-0.870952	0.546786	8.99889e-05	0.00123491	1.87042	2.74137	5.42395	5.5879	6.06569	2.78927	2.70107	2.48556
ENSG00000047621.11_3	C12orf4	chr12:4596894-4647674	-	protein_coding	-0.87086	0.546821	0.000735768	0.00346236	1.19045	2.06131	3.0865	3.24662	3.1894	1.59184	1.1568	1.12649
ENSG00000138036.18_2	DYNC2LI1	chr2:44001178-44037149	+	protein_coding	-0.870485	0.546963	8.63792e-05	0.00121998	1.58925	2.45974	4.3622	4.68088	4.4652	2.13294	2.08734	1.81645
ENSG00000100644.16_3	HIF1A	chr14:62162231-62214977	+	protein_coding	-0.870053	0.547127	0.000997131	0.00419956	5.95186	6.82192	108.328	109.241	119.152	69.2327	57.1138	57.1099
ENSG00000184995.7_3	IFNE	chr9:21480838-21482312	-	protein_coding	-0.869744	0.547244	0.00849901	0.0201782	0.721597	1.59134	1.39528	2.26823	2.49506	0.766925	0.676999	0.513269
ENSG00000135829.16_2	DHX9	chr1:182808504-182856886	+	protein_coding	-0.869534	0.547324	4.97959e-05	0.00101252	5.36932	6.23885	73.1438	78.0175	72.5271	42.3012	39.3991	39.3744
ENSG00000152455.15_3	SUV39H2	chr10:14920819-14946314	+	protein_coding	-0.869499	0.547337	0.00446314	0.0123522	2.12058	2.99008	7.69914	6.21809	6.98747	4.19827	3.00731	2.94785
ENSG00000213462.4_3	ERV3-1	chr7:64451187-64467121	-	protein_coding	-0.869342	0.547396	0.000386101	0.00237251	0.858896	1.72824	2.19274	2.58891	2.17416	0.948845	0.780266	0.719483
ENSG00000117500.12_2	TMED5	chr1:93615299-93646285	-	protein_coding	-0.868595	0.54768	0.000188575	0.00162829	1.3146	2.18319	3.33219	3.65088	3.64921	1.67767	1.44947	1.34624
ENSG00000154734.14_4	ADAMTS1	chr21:28208066-28217728	-	protein_coding	-0.867451	0.548114	1.77407e-05	0.000782648	2.12325	2.99071	7.02693	6.94855	6.87116	3.46592	3.46242	3.14962
ENSG00000104093.13_3	DMXL2	chr15:51739908-51915030	-	protein_coding	-0.867415	0.548128	5.43294e-05	0.00102326	1.05509	1.92251	2.92732	2.76679	2.68237	1.15178	1.11717	0.96919
ENSG00000197056.9_2	ZMYM1	chr1:35525387-35581460	+	protein_coding	-0.867042	0.54827	0.000186708	0.00162322	1.96931	2.83636	5.73164	6.04725	6.67968	3.10579	2.8197	2.82861
ENSG00000165304.7_3	MELK	chr9:36572859-36677680	+	protein_coding	-0.866476	0.548485	3.61588e-05	0.00091357	5.25469	6.12116	67.4941	68.5057	69.8417	39.173	37.0149	35.4392
ENSG00000180257.13_3	ZNF816	chr19:53452632-53466164	-	protein_coding	-0.866404	0.548512	0.000400003	0.00241777	2.40084	3.26724	8.22715	8.34522	9.35036	4.73528	4.08396	4.05143
ENSG00000164985.14_2	PSIP1	chr9:15464064-15511017	-	protein_coding	-0.866207	0.548587	0.00695519	0.0172925	3.67884	4.54504	17.5493	25.8967	24.5009	12.3027	11.4895	11.6425
ENSG00000101343.14_2	CRNKL1	chr20:20015012-20036690	-	protein_coding	-0.865047	0.549028	0.000250347	0.00187287	2.65913	3.52418	10.4112	10.9536	10.1641	5.71884	5.47188	4.7958
ENSG00000008952.16_2	SEC62	chr3:169684423-169716161	+	protein_coding	-0.863641	0.549564	0.000160847	0.00153943	4.18746	5.0511	30.4742	32.4153	33.6497	18.4269	16.3835	16.9107
ENSG00000075539.14_4	FRYL	chr4:48499378-48782339	-	protein_coding	-0.862747	0.549905	9.98079e-05	0.00127494	1.68006	2.54281	4.5616	5.1826	4.75457	2.33509	2.08546	2.19755
ENSG00000197124.11_3	ZNF682	chr19:20107867-20150315	-	protein_coding	-0.862681	0.54993	0.00143234	0.00536547	0.557864	1.42055	1.38757	2.08434	1.60473	0.507595	0.468672	0.440762
ENSG00000183722.7_3	LHFPL6	chr13:39917029-40177665	-	protein_coding	-0.862288	0.550079	1.38604e-05	0.000747689	2.44452	3.30681	8.87823	8.51735	9.30748	4.4398	4.48167	4.40914
ENSG00000100852.12_3	ARHGAP5	chr14:32545320-32628934	+	protein_coding	-0.862237	0.550099	4.2776e-05	0.000961188	2.5199	3.38214	9.25538	9.31819	9.7108	5.02616	4.72188	4.47167
ENSG00000213463.4_3	SYNJ2BP	chr14:70833213-70883778	-	protein_coding	-0.862161	0.550128	9.81851e-06	0.000713662	2.97455	3.83671	12.9117	13.2414	13.722	6.89526	7.0291	6.66048
ENSG00000174842.16_2	GLMN	chr1:92711959-92764544	-	protein_coding	-0.862049	0.550171	0.00138728	0.00524514	1.29955	2.1616	3.79684	2.9858	3.68433	1.70315	1.39752	1.30133
ENSG00000183808.11_3	RBM12B	chr8:94741584-94753245	-	protein_coding	-0.861488	0.550385	5.33286e-05	0.00101508	2.18013	3.04162	6.9654	7.78496	6.97829	3.49465	3.57344	3.5281
ENSG00000108590.10_2	MED31	chr17:6546635-6554954	-	protein_coding	-0.861294	0.550458	0.00563389	0.0147263	1.55115	2.41245	3.31608	5.2191	4.62136	2.02723	1.85572	1.9112
ENSG00000096872.15_2	IFT74	chr9:26947037-27062928	+	protein_coding	-0.861107	0.55053	0.00140738	0.00529891	1.69537	2.55648	4.54276	4.91703	5.20727	2.71231	2.00618	2.04379
ENSG00000136052.9_3	SLC41A2	chr12:105196331-105352522	-	protein_coding	-0.859973	0.550963	0.000851014	0.00379585	2.4878	3.34777	8.24645	9.25668	10.1265	4.38186	5.06656	4.40545
ENSG00000156469.8_3	MTERF3	chr8:97251626-97273838	-	protein_coding	-0.859804	0.551028	0.00092701	0.00400111	3.3783	4.23811	19.7521	18.1213	15.936	8.72513	9.76086	9.74404
ENSG00000081087.14_3	OSTM1	chr6:108362613-108487058	-	protein_coding	-0.859779	0.551037	0.00048461	0.00267351	2.66142	3.5212	9.46098	10.5928	11.4797	5.46395	5.52013	5.0083
ENSG00000133731.9_2	IMPA1	chr8:82570196-82598928	-	protein_coding	-0.859723	0.551058	0.00181639	0.00638107	2.80947	3.66919	10.5845	12.2102	12.4532	5.37771	6.95725	5.78854
ENSG00000165392.9_2	WRN	chr8:30891317-31031285	+	protein_coding	-0.859626	0.551095	2.42085e-07	0.000349694	2.49038	3.35001	9.13552	9.16915	9.2855	4.68504	4.62751	4.54608
ENSG00000115963.13_2	RND3	chr2:151324709-151395525	-	protein_coding	-0.85909	0.5513	0.000900032	0.0039391	3.82968	4.68877	26.0536	25.365	23.0508	14.2784	13.8093	11.7038
ENSG00000122008.15_3	POLK	chr5:74807581-74896969	+	protein_coding	-0.857827	0.551783	0.00112997	0.00458277	1.197	2.05483	2.86463	2.94813	3.70109	1.3867	1.36187	1.13771
ENSG00000117450.13_2	PRDX1	chr1:45976708-45988719	-	protein_coding	-0.857743	0.551815	0.0197092	0.0393118	7.73492	8.59267	522.259	342.315	319.29	225.792	197.999	213.217
ENSG00000197910.7	FAM25G	chr10:48247669-48252143	+	protein_coding	-0.857542	0.551892	0.00139778	0.00527301	0	0.857542	0.991646	0.913223	0.561206	0	0	0
ENSG00000104290.10_3	FZD3	chr8:28351722-28431785	+	protein_coding	-0.857125	0.552052	0.0201035	0.0399541	1.37017	2.2273	3.43302	3.91148	3.7156	2.11742	1.92175	0.896484
ENSG00000033867.16_3	SLC4A7	chr3:27414212-27525911	-	protein_coding	-0.856366	0.552342	1.93125e-05	0.000798309	1.94998	2.80635	5.88231	6.07733	6.02715	3.04532	2.81655	2.7358
ENSG00000151287.16_2	TEX30	chr13:103418340-103426161	-	protein_coding	-0.856357	0.552346	0.000502286	0.00272569	2.84399	3.70035	11.3992	11.6528	13.0012	6.72629	6.21322	5.64168
ENSG00000162601.9_2	MYSM1	chr1:59120411-59165764	-	protein_coding	-0.85629	0.552371	0.0118825	0.026322	1.66966	2.52595	5.21583	3.48417	5.85454	2.39415	2.24078	1.92732
ENSG00000198774.4_3	RASSF9	chr12:86194475-86230348	-	protein_coding	-0.854859	0.552919	0.000154589	0.00151095	0.702179	1.55704	1.93148	1.77599	2.1307	0.611512	0.567861	0.704472
ENSG00000167766.18_3	ZNF83	chr19:53097313-53193749	-	protein_coding	-0.854425	0.553086	6.33429e-05	0.00108123	3.18802	4.04245	14.9934	16.0608	15.3966	8.54203	8.16406	7.65647
ENSG00000151461.19_3	UPF2	chr10:11962021-12085169	-	protein_coding	-0.854391	0.553099	0.000492071	0.00269464	3.25445	4.10884	16.3719	14.853	17.6506	9.02677	8.65874	7.9738
ENSG00000162819.11_3	BROX	chr1:222885895-222908538	+	protein_coding	-0.853646	0.553385	0.000114775	0.00133511	2.94371	3.79736	12.3492	13.1522	13.226	7.22557	6.50148	6.38119
ENSG00000272674.3_3	PCDHB16	chr5:140560980-140565974	+	protein_coding	-0.852977	0.553641	0.000143612	0.00144847	2.37446	3.22743	8.08232	8.37781	8.64642	4.5914	3.96024	4.0272
ENSG00000103494.12_3	RPGRIP1L	chr16:53631595-53737850	-	protein_coding	-0.852262	0.553915	3.69975e-05	0.000920892	1.09398	1.94625	2.70417	3.07691	2.78979	1.14704	1.14853	1.10856
ENSG00000119471.14_2	HSDL2	chr9:115142217-115234690	+	protein_coding	-0.851224	0.554314	5.15808e-05	0.00101488	4.51075	5.36198	38.8299	41.1945	40.3887	23.0285	21.4815	20.9313
ENSG00000162600.11_3	OMA1	chr1:58881056-59012474	-	protein_coding	-0.851147	0.554344	0.000311248	0.00211348	1.78613	2.63728	5.04667	4.97067	5.67056	2.50958	2.21466	2.63621
ENSG00000072274.12_2	TFRC	chr3:195754054-195809060	-	protein_coding	-0.851046	0.554383	0.0347817	0.0621454	4.258	5.10904	40.9424	39.5044	23.1974	20.2142	18.174	16.2192
ENSG00000113240.12_2	CLK4	chr5:178029665-178057616	-	protein_coding	-0.851039	0.554385	0.000322489	0.00214743	0.657653	1.50869	1.74435	1.75962	2.04226	0.580941	0.684904	0.473767
ENSG00000053900.10_2	ANAPC4	chr4:25378835-25420120	+	protein_coding	-0.850757	0.554494	1.64564e-05	0.000775876	1.34674	2.1975	3.60975	3.54964	3.60135	1.51519	1.66175	1.4575
ENSG00000034693.14_3	PEX3	chr6:143771944-143811147	+	protein_coding	-0.849876	0.554832	0.000423918	0.00249263	2.96318	3.81306	12.8094	13.0175	13.3447	7.64363	6.60512	6.21473
ENSG00000083720.12_2	OXCT1	chr5:41730167-41870621	-	protein_coding	-0.849397	0.555017	0.000428161	0.00250049	2.67748	3.52687	10.5734	11.5356	9.55545	5.6749	5.36924	5.15843
ENSG00000032219.18_2	ARID4A	chr14:58765103-58840605	+	protein_coding	-0.849117	0.555124	0.000348319	0.00224508	1.53074	2.37985	4.1545	4.17817	4.28273	2.1952	1.80013	1.69598
ENSG00000137804.12_3	NUSAP1	chr15:41624892-41673248	+	protein_coding	-0.849024	0.55516	3.80307e-05	0.000926975	5.17501	6.02404	61.5239	65.9952	64.7898	36.6899	34.4869	34.2541
ENSG00000108506.11_3	INTS2	chr17:59942728-60005377	-	protein_coding	-0.84879	0.55525	0.000783786	0.00359118	2.12975	2.97853	6.7114	6.87967	7.0583	3.82625	3.46231	2.89208
ENSG00000151304.5_2	SRFBP1	chr5:121297656-121411265	+	protein_coding	-0.848655	0.555302	0.00069903	0.00335682	1.82305	2.67171	5.19953	5.49278	5.42691	2.67219	2.8384	2.1427
ENSG00000110330.8_3	BIRC2	chr11:102217942-102249401	+	protein_coding	-0.848474	0.555372	0.000154232	0.00151095	3.45374	4.30221	17.9941	18.442	19.7933	10.5613	10.0053	9.33774
ENSG00000256061.7_4	DNAAF4	chr15:55702723-55800432	-	protein_coding	-0.847447	0.555768	0.0383318	0.0673231	1.02534	1.87279	3.30169	3.35847	1.62012	1.43834	0.968732	0.756682
ENSG00000137673.8_2	MMP7	chr11:102391239-102401484	-	protein_coding	-0.847441	0.55577	9.79502e-05	0.00127029	6.37086	7.2183	142.74	152.296	148.854	87.3075	78.791	79.4472
ENSG00000185009.12_2	AP3M1	chr10:75880013-75910821	-	protein_coding	-0.846982	0.555947	1.45887e-05	0.000755289	3.43264	4.27962	18.5447	19.1043	17.6452	9.93153	9.81312	9.65004
ENSG00000005700.14_2	IBTK	chr6:82879700-82957471	-	protein_coding	-0.84692	0.55597	0.00102816	0.00428594	3.43252	4.27944	18.9121	19.8729	16.6207	10.7317	8.98617	9.7428
ENSG00000165288.10_2	BRWD3	chrX:79926353-80065187	-	protein_coding	-0.845644	0.556462	5.36081e-05	0.00101586	1.78115	2.62679	4.97762	5.27146	5.28539	2.58217	2.47608	2.26062
ENSG00000198826.10_3	ARHGAP11A	chr15:32907345-32932150	+	protein_coding	-0.843206	0.557403	0.0155717	0.0325345	2.19587	3.03908	8.42291	5.51876	8.0409	4.34464	3.52516	2.97666
ENSG00000112851.14_3	ERBIN	chr5:65222303-65378377	+	protein_coding	-0.843193	0.557409	0.00600207	0.0154354	3.05458	3.89778	12.1516	17.0032	12.9867	7.97816	6.50262	7.51456
ENSG00000132031.12_2	MATN3	chr2:20191872-20212455	-	protein_coding	-0.842962	0.557498	0.000885272	0.0038978	1.84512	2.68809	5.85011	4.93753	5.58083	2.857	2.68663	2.26163
ENSG00000139826.5_2	ABHD13	chr13:108870727-108886603	+	protein_coding	-0.842409	0.557712	0.0008696	0.00385542	1.98663	2.82904	5.30998	6.24035	6.85398	2.92041	3.07455	2.89668
ENSG00000163006.11_4	CCDC138	chr2:109403213-109501933	+	protein_coding	-0.842386	0.557721	4.9838e-05	0.00101252	1.78607	2.62846	4.94373	5.37812	5.23713	2.49226	2.29452	2.56523
ENSG00000100442.10_2	FKBP3	chr14:45584803-45604522	-	protein_coding	-0.842217	0.557786	0.000636318	0.00315752	4.52655	5.36877	42.9011	37.9797	40.2254	24.3412	21.5316	20.4419
ENSG00000081870.11_2	HSPB11	chr1:54382247-54411602	-	protein_coding	-0.842087	0.557836	0.000202208	0.00167769	3.82902	4.67111	24.6969	24.2841	24.4508	14.4661	12.2886	12.9665
ENSG00000204116.11_3	CHIC1	chrX:72783036-72906937	+	protein_coding	-0.840996	0.558258	0.0287144	0.0531193	1.03484	1.87583	2.71452	3.44126	1.99667	1.66781	0.810769	0.780464
ENSG00000137710.14_3	RDX	chr11:110045605-110167447	-	protein_coding	-0.840914	0.55829	0.000776938	0.00357988	4.38593	5.22684	34.7743	37.3263	37.3037	22.5146	18.9363	18.4943
ENSG00000101974.14_2	ATP11C	chrX:138808505-139027435	-	protein_coding	-0.839416	0.55887	1.86388e-05	0.000784147	1.75659	2.59601	4.94236	5.05656	5.14107	2.35544	2.52433	2.26238
ENSG00000160949.16_2	TONSL	chr8:145654158-145669827	-	protein_coding	-0.839416	0.55887	0.000388477	0.00237535	1.8939	2.73332	5.87319	5.64027	5.44298	2.90563	2.90433	2.36609
ENSG00000139350.11_3	NEDD1	chr12:97301001-97347555	+	protein_coding	-0.839219	0.558946	0.00633551	0.0160982	3.11214	3.95135	12.1697	15.9162	15.6169	9.05172	7.18997	6.85264
ENSG00000087301.8_3	TXNDC16	chr14:52897308-53019240	-	protein_coding	-0.83918	0.558961	0.00053378	0.0028311	1.13377	1.97295	2.61534	2.86952	3.32459	1.27925	1.20751	1.09991
ENSG00000075188.8_3	NUP37	chr12:102466881-102513902	-	protein_coding	-0.838988	0.559036	0.00032697	0.00216169	2.99073	3.82972	12.7833	13.77	13.1205	7.53653	6.28678	7.07391
ENSG00000134970.13_3	TMED7	chr5:114949205-114968689	-	protein_coding	-0.838048	0.5594	0.000381053	0.00235602	4.69746	5.53551	42.947	46.2196	47.085	26.7323	25.4354	22.8263
ENSG00000108468.14_3	CBX1	chr17:46147414-46178883	-	protein_coding	-0.837998	0.559419	5.23992e-05	0.00101508	5.95125	6.78924	109.317	109.433	110.061	64.757	58.1183	59.9321
ENSG00000116133.11_2	DHCR24	chr1:55315306-55352891	-	protein_coding	-0.837864	0.559471	1.13685e-05	0.000728858	5.31571	6.15357	70.1176	70.9833	69.4729	40.4803	38.2945	37.7606
ENSG00000118482.11_2	PHF3	chr6:64345725-64489229	+	protein_coding	-0.837017	0.5598	0.00737437	0.0180639	3.07304	3.91006	15.7603	11.0197	15.864	7.91242	7.22151	7.13371
ENSG00000075303.12_2	SLC25A40	chr7:87462883-87505672	-	protein_coding	-0.836633	0.559949	9.61788e-05	0.00125701	1.48559	2.32222	3.96179	4.32308	3.73556	1.87768	1.73926	1.78575
ENSG00000170860.3_2	LSM3	chr3:14219858-14242619	+	protein_coding	-0.836599	0.559962	0.00020085	0.00167541	3.11141	3.948	13.7126	14.5967	15.0207	8.22841	7.6069	7.12653
ENSG00000077380.15_3	DYNC1I2	chr2:172543919-172604930	+	protein_coding	-0.836361	0.560055	2.89463e-05	0.000871349	4.66721	5.50357	45.9343	43.185	44.0255	25.3658	23.5508	24.34
ENSG00000172869.14_2	DMXL1	chr5:118373467-118584833	+	protein_coding	-0.836282	0.560085	0.000284257	0.00202132	1.43146	2.26775	3.77429	3.97763	3.69945	1.95407	1.56847	1.5861
ENSG00000267680.5_2	ZNF224	chr19:44598492-44614039	+	protein_coding	-0.836069	0.560168	0.00335209	0.00998021	1.68401	2.52008	4.00825	5.32307	4.96001	2.43901	1.84511	2.39065
ENSG00000160957.12_3	RECQL4	chr8:145736671-145743229	-	protein_coding	-0.836046	0.560177	0.00559408	0.0146567	2.171	3.00705	8.44191	5.93062	6.93966	4.03995	3.1462	3.37052
ENSG00000153147.5_2	SMARCA5	chr4:144434616-144478639	+	protein_coding	-0.835591	0.560353	0.000315091	0.00212745	3.9859	4.82149	26.9305	26.5171	28.4146	16.0944	14.9381	13.5995
ENSG00000094916.15_4	CBX5	chr12:54624724-54673917	-	protein_coding	-0.835463	0.560403	7.93831e-05	0.00117384	4.45096	5.28642	37.4352	38.2586	38.3961	22.3875	20.4161	19.8879
ENSG00000001561.6_2	ENPP4	chr6:46097730-46114436	+	protein_coding	-0.834815	0.560655	0.000436484	0.00252396	0.561745	1.39656	1.45959	1.55904	1.89921	0.528534	0.484514	0.417252
ENSG00000112149.9_2	CD83	chr6:14117487-14137149	+	protein_coding	-0.83415	0.560913	0.000579857	0.00297263	1.02764	1.86179	2.58085	2.32653	3.03074	1.06572	0.973247	1.07873
ENSG00000135341.17_2	MAP3K7	chr6:91223292-91296764	-	protein_coding	-0.833862	0.561026	5.0964e-05	0.00101488	2.50899	3.34285	9.17816	8.94402	9.3197	4.5924	5.02889	4.47029
ENSG00000143702.15_3	CEP170	chr1:243287730-243418650	-	protein_coding	-0.833412	0.5612	0.00594565	0.0153229	1.86803	2.70144	4.3719	6.72758	5.62941	2.83176	2.59609	2.52997
ENSG00000077458.12_2	FAM76B	chr11:95502106-95523573	-	protein_coding	-0.833349	0.561225	0.000773161	0.0035689	1.51485	2.3482	3.85048	4.2161	4.21803	2.1931	1.62795	1.78112
ENSG00000267335.2_4	AC008687.1	chr19:49526210-49540152	-	protein_coding	-0.832465	0.561569	0.0154045	0.0322768	0.176769	1.00923	1.32557	0.859679	0.885653	0	0.444237	0
ENSG00000067167.7_2	TRAM1	chr8:71485677-71520622	-	protein_coding	-0.832161	0.561687	0.00140402	0.00529188	5.63118	6.46335	75.6346	94.8978	92.4865	49.6306	49.3247	46.7828
ENSG00000111011.17_2	RSRC2	chr12:122988005-123011547	-	protein_coding	-0.831576	0.561915	0.000697523	0.0033524	2.38086	3.21244	7.52219	8.4492	8.88955	4.57955	3.82436	4.24922
ENSG00000166477.12_2	LEO1	chr15:52230222-52264003	-	protein_coding	-0.83084	0.562202	0.00158017	0.00574952	3.2594	4.09024	15.8786	15.4651	16.7808	10.0025	8.22922	7.64713
ENSG00000277462.1_3	ZNF670	chr1:247200086-247242057	-	protein_coding	-0.830739	0.562241	0.00792979	0.0191162	1.72212	2.55286	4.20444	4.97292	5.49977	2.82274	2.42352	1.74397
ENSG00000139687.13_2	RB1	chr13:48877887-49056122	+	protein_coding	-0.830408	0.56237	8.91839e-05	0.00123382	3.77027	4.60067	22.3426	23.7771	23.6958	13.3003	12.779	11.8923
ENSG00000131013.3_2	PPIL4	chr6:149825869-149867174	-	protein_coding	-0.830321	0.562404	0.000474154	0.00265103	3.69378	4.5241	21.8829	21.2612	22.9117	13.0326	12.1106	10.7775
ENSG00000117616.17_3	RSRP1	chr1:25568728-25664704	-	protein_coding	-0.830172	0.562462	0.0137127	0.0295061	1.7632	2.59337	4.75375	5.03047	5.33503	1.96788	3.43968	1.96847
ENSG00000138433.15_3	CIR1	chr2:175212750-175260443	-	protein_coding	-0.829244	0.562824	2.93632e-07	0.000349694	3.11884	3.94808	14.2584	14.3711	14.6769	7.63817	7.711	7.71163
ENSG00000187741.14_3	FANCA	chr16:89803957-89883065	-	protein_coding	-0.82879	0.563001	0.000481833	0.00266801	1.38613	2.21492	3.81864	3.64308	3.47244	1.67405	1.37162	1.81572
ENSG00000122786.19_3	CALD1	chr7:134429003-134655479	+	protein_coding	-0.828512	0.56311	0.00104628	0.00433502	2.22323	3.05174	7.29811	7.09062	7.49253	4.24655	3.64833	3.17451
ENSG00000164332.7_2	UBLCP1	chr5:158690089-158713048	+	protein_coding	-0.82716	0.563638	6.38456e-06	0.000637715	3.47028	4.29744	18.5989	18.4395	18.9552	10.1909	10.34	9.72742
ENSG00000096654.15_2	ZNF184	chr6:27418522-27440897	-	protein_coding	-0.826715	0.563811	0.000100952	0.001279	2.17592	3.00264	7.25028	6.69994	7.10392	3.79824	3.33901	3.4318
ENSG00000186081.11_3	KRT5	chr12:52908359-52914471	-	protein_coding	-0.82645	0.563915	5.68963e-06	0.000634177	3.13595	3.9624	15.1044	14.3631	14.3103	7.66426	7.87694	7.8319
ENSG00000139291.13_3	TMEM19	chr12:72079867-72098826	+	protein_coding	-0.825911	0.564126	0.0004873	0.00268031	2.16155	2.98746	6.6567	6.82601	7.32464	3.05594	3.67055	3.72734
ENSG00000113209.8_3	PCDHB5	chr5:140514800-140518207	+	protein_coding	-0.825909	0.564127	1.38148e-05	0.000747689	1.86581	2.69172	5.63308	5.35307	5.39982	2.777	2.59367	2.56707
ENSG00000086827.8_3	ZW10	chr11:113603909-113644533	-	protein_coding	-0.82567	0.56422	2.71138e-05	0.000863451	3.30834	4.13401	16.0827	16.22	17.3989	8.69802	8.90963	9.11547
ENSG00000162924.13_3	REL	chr2:61108656-61158745	+	protein_coding	-0.823738	0.564976	0.021089	0.0415626	0.900938	1.72468	1.78692	1.90751	3.45546	1.01914	0.784703	0.80674
ENSG00000105750.14_3	ZNF85	chr19:21106028-21133503	+	protein_coding	-0.823474	0.56508	5.71198e-05	0.00103632	1.41084	2.23431	3.94524	3.62252	3.55742	1.55729	1.7059	1.71658
ENSG00000014138.8_3	POLA2	chr11:65029233-65073060	+	protein_coding	-0.822761	0.565359	0.00259321	0.0082509	2.49279	3.31556	9.86244	9.21232	7.89598	5.28864	4.08601	4.57551
ENSG00000197050.10_3	ZNF420	chr19:37498759-37621216	+	protein_coding	-0.822547	0.565443	0.000189583	0.00163109	1.43169	2.25424	3.77046	3.95657	3.59241	1.59438	1.90534	1.60445
ENSG00000047932.13_3	GOPC	chr6:117881432-117923705	-	protein_coding	-0.822364	0.565515	6.45513e-05	0.00108571	3.3453	4.16767	16.8923	16.7192	17.3092	9.59796	9.36337	8.55841
ENSG00000182504.10_3	CEP97	chr3:101442769-101489406	+	protein_coding	-0.822345	0.565522	0.000169628	0.00157774	1.33725	2.15959	3.29663	3.53126	3.58099	1.66186	1.57611	1.35237
ENSG00000138646.8_3	HERC5	chr4:89378268-89427314	+	protein_coding	-0.821984	0.565663	0.000109534	0.00132452	3.50395	4.32594	19.9422	18.3286	18.9291	10.9663	10.2831	9.81431
ENSG00000116106.11_3	EPHA4	chr2:222282747-222438922	-	protein_coding	-0.821685	0.565781	0.00046403	0.00261526	1.74144	2.56313	4.78791	4.86947	5.07598	2.71173	2.16212	2.18513
ENSG00000189090.7	FAM25B	chr10:47177204-47181681	-	protein_coding	-0.821647	0.565796	1.13928e-05	0.000728858	0	0.821647	0.798749	0.811467	0.694415	0	0	0
ENSG00000080608.9_2	PUM3	chr9:2720469-2844241	-	protein_coding	-0.821527	0.565843	9.81207e-05	0.00127029	2.58229	3.40381	9.33157	10.0392	9.39552	5.35527	4.80255	4.82483
ENSG00000142871.16_3	CYR61	chr1:86046444-86049645	+	protein_coding	-0.821142	0.565994	0.00116841	0.00467845	3.75527	4.57641	23.0077	22.7803	22.7871	14.4888	11.7222	11.4957
ENSG00000104164.10_3	BLOC1S6	chr15:45879321-45908197	+	protein_coding	-0.820552	0.566225	0.00016145	0.00154199	2.53001	3.35056	8.92814	9.06091	9.62551	5.05462	4.90956	4.38494
ENSG00000151466.11_3	SCLT1	chr4:129786076-130014762	-	protein_coding	-0.820452	0.566264	4.57548e-05	0.000982727	1.14374	1.96419	2.75007	2.85935	3.10478	1.21732	1.15395	1.25859
ENSG00000126945.8_3	HNRNPH2	chrX:100663283-100669121	+	protein_coding	-0.82034	0.566308	0.000414847	0.00246362	5.39185	6.21219	68.4491	75.2076	76.0021	44.5572	39.6375	38.98
ENSG00000182004.12_2	SNRPE	chr1:203830731-203839678	+	protein_coding	-0.820136	0.566388	5.25762e-05	0.00101508	4.8042	5.62433	45.6528	49.9565	49.4897	27.6177	26.9006	26.3133
ENSG00000196230.12_2	TUBB	chr6:30687978-30693203	+	protein_coding	-0.819626	0.566589	4.01839e-05	0.000937823	8.29944	9.11906	552.273	571.62	541.662	329.772	305.576	307.371
ENSG00000254685.6_3	FPGT	chr1:74663896-74699770	+	protein_coding	-0.818834	0.5669	0.000394721	0.0024031	0.683242	1.50208	1.79969	2.11346	1.60709	0.590441	0.618292	0.608624
ENSG00000120868.13_3	APAF1	chr12:99038919-99129211	+	protein_coding	-0.818776	0.566923	0.00553119	0.0145487	0.936682	1.75546	2.33658	2.98923	1.89165	0.860611	1.09809	0.796507
ENSG00000142892.14_3	PIGK	chr1:77554675-77685115	-	protein_coding	-0.818711	0.566948	0.000306624	0.00209126	1.91053	2.72924	5.20022	5.91091	5.80465	2.80459	2.96564	2.52174
ENSG00000088179.8_3	PTPN4	chr2:120517207-120741394	+	protein_coding	-0.818186	0.567155	0.000345153	0.00223197	1.14248	1.96067	2.64896	3.21718	2.83237	1.32683	1.14201	1.15863
ENSG00000155545.19_2	MIER3	chr5:56215429-56267502	-	protein_coding	-0.817121	0.567573	0.000175919	0.0015951	2.31111	3.12823	7.32475	8.01062	7.91151	4.28137	3.92608	3.69781
ENSG00000176714.9_2	CCDC121	chr2:27848506-27851879	-	protein_coding	-0.817023	0.567612	0.00354328	0.0103722	0.903583	1.72061	1.87282	2.51753	2.54255	1.1096	0.798769	0.725205
ENSG00000075336.11_3	TIMM21	chr18:71815746-71827765	+	protein_coding	-0.816461	0.567833	8.22723e-05	0.00119752	1.92642	2.74288	5.65608	5.64637	5.78056	2.94572	2.91942	2.55126
ENSG00000106460.18_3	TMEM106B	chr7:12250867-12282993	+	protein_coding	-0.81641	0.567853	0.000425031	0.00249633	1.46885	2.28526	3.63944	3.98964	4.00339	1.98737	1.79009	1.54449
ENSG00000164930.11_2	FZD6	chr8:104310661-104345094	+	protein_coding	-0.815978	0.568023	0.000344409	0.00223005	4.23609	5.05206	30.4097	31.6232	34.6351	19.0598	17.6029	16.9332
ENSG00000169908.11_3	TM4SF1	chr3:149086809-149095652	-	protein_coding	-0.815525	0.568202	1.00438e-06	0.000479453	5.22249	6.03801	65.2684	65.2941	63.5787	36.8605	36.2464	35.9069
ENSG00000092439.13_4	TRPM7	chr15:50844670-50979012	-	protein_coding	-0.815412	0.568246	0.000901131	0.00394105	2.03429	2.84971	5.91351	6.35188	6.3696	3.51625	3.14865	2.66831
ENSG00000204186.7_2	ZDBF2	chr2:207139387-207179152	+	protein_coding	-0.815118	0.568362	2.275e-05	0.000819436	1.32511	2.14022	3.23955	3.41604	3.57574	1.44838	1.52332	1.54587
ENSG00000065154.11_2	OAT	chr10:126085872-126107545	-	protein_coding	-0.814906	0.568445	0.00011704	0.00133581	4.45086	5.26577	34.873	38.5378	39.1499	20.3346	20.9225	21.3643
ENSG00000120322.3_3	PCDHB8	chr5:140557371-140560110	+	protein_coding	-0.814664	0.568541	0.000113908	0.00133511	2.92261	3.73727	12.0123	12.8246	12.1853	7.07089	6.22509	6.47508
ENSG00000163293.11_3	NIPAL1	chr4:47916159-48042190	+	protein_coding	-0.814642	0.56855	0.000179178	0.0016072	1.70313	2.51777	4.59888	4.88049	4.70506	2.50541	2.21773	2.06049
ENSG00000105974.11_3	CAV1	chr7:116164839-116201238	+	protein_coding	-0.813671	0.568932	8.10104e-06	0.000690003	6.80491	7.61858	200.26	198.133	188.391	110.259	110.372	111.806
ENSG00000138246.15_3	DNAJC13	chr3:132136370-132257876	+	protein_coding	-0.812918	0.569229	1.53121e-05	0.000766737	2.86143	3.67435	11.7323	11.8788	11.6907	6.58802	6.17275	6.05209
ENSG00000151229.12_3	SLC2A13	chr12:40148823-40499891	-	protein_coding	-0.812701	0.569315	3.88358e-07	0.00035368	1.04233	1.85503	2.59482	2.68229	2.57657	1.06032	1.06019	1.05815
ENSG00000196458.10_3	ZNF605	chr12:133494894-133532892	-	protein_coding	-0.811714	0.569704	0.000304387	0.00208519	1.50176	2.31347	3.83	3.92175	4.16663	1.5956	1.97346	1.94255
ENSG00000074695.5_2	LMAN1	chr18:56995055-57027194	-	protein_coding	-0.811465	0.569803	7.39924e-05	0.00114099	4.40632	5.21779	34.6935	36.4407	37.5656	21.2689	19.8383	19.5468
ENSG00000180336.17_4	MEIOC	chr17:42733772-42767676	+	protein_coding	-0.810171	0.570314	0.000263791	0.00193144	1.18739	1.99756	2.82025	2.94517	3.2249	1.43892	1.23571	1.16623
ENSG00000132274.15_3	TRIM22	chr11:5710919-5758319	+	protein_coding	-0.809923	0.570412	0.000137337	0.00142224	1.31945	2.12937	3.13091	3.6107	3.39743	1.60025	1.48745	1.4033
ENSG00000148677.6_2	ANKRD1	chr10:92671853-92681033	-	protein_coding	-0.809521	0.570571	0.00277532	0.00867573	0.71908	1.5286	1.58182	1.94576	2.15749	0.758944	0.742681	0.455206
ENSG00000038219.12_2	BOD1L1	chr4:13570362-13629347	-	protein_coding	-0.809359	0.570635	4.22686e-05	0.000958782	2.27242	3.08178	7.20977	7.39452	7.8063	4.0321	3.73222	3.73567
ENSG00000187676.7_3	B3GLCT	chr13:31774073-31906413	+	protein_coding	-0.808723	0.570887	9.60444e-05	0.00125701	2.53428	3.343	9.05808	8.99043	9.39758	5.18877	4.65724	4.5523
ENSG00000197170.9_2	PSMD12	chr17:65334032-65362743	-	protein_coding	-0.807856	0.57123	0.000193024	0.00164107	4.11159	4.91945	28.8359	28.3079	30.6943	17.4735	16.0802	15.3718
ENSG00000196678.13_3	ERI2	chr16:20791515-20911671	-	protein_coding	-0.807536	0.571357	0.00194861	0.00671154	1.16558	1.97311	2.95311	2.81687	3.011	1.61182	1.07316	1.0847
ENSG00000125848.9_2	FLRT3	chr20:14303634-14318262	-	protein_coding	-0.807483	0.571378	5.23214e-05	0.00101508	3.16679	3.97428	14.865	14.9288	14.3641	8.25706	8.22003	7.48584
ENSG00000132436.11_4	FIGNL1	chr7:50511826-50610233	-	protein_coding	-0.807316	0.571444	0.020358	0.0403512	0.792368	1.59968	1.7694	1.47851	3.05586	0.727123	0.683043	0.787152
ENSG00000083123.14_2	BCKDHB	chr6:80816364-81055987	+	protein_coding	-0.807281	0.571458	0.000151724	0.00149522	1.8769	2.68419	5.14959	5.56336	5.57793	2.86553	2.44959	2.71568
ENSG00000215252.11_2	GOLGA8B	chr15:34817408-34880704	-	protein_coding	-0.807057	0.571547	0.00217536	0.00728667	2.62057	3.42763	9.1928	11.1936	9.02378	5.59691	5.30455	4.59266
ENSG00000139117.13_3	CPNE8	chr12:39040624-39301232	-	protein_coding	-0.806526	0.571757	0.00111363	0.00453359	1.68383	2.49036	3.95055	4.84212	5.13473	2.31226	2.14253	2.18603
ENSG00000162745.10_2	OLFML2B	chr1:161952982-161993644	-	protein_coding	-0.806106	0.571923	0.00192619	0.00664913	0.575824	1.38193	1.58305	1.81506	1.43437	0.660439	0.328164	0.501573
ENSG00000175928.5_2	LRRN1	chr3:3841121-3889387	+	protein_coding	-0.80541	0.572199	0.000255582	0.0018969	2.77399	3.5794	10.427	10.646	11.8354	6.22618	5.59267	5.71724
ENSG00000205339.9_2	IPO7	chr11:9406169-9469673	+	protein_coding	-0.804821	0.572433	7.93692e-05	0.00117384	4.59492	5.39974	40.2057	41.3343	42.1326	24.684	22.7068	22.1789
ENSG00000150756.13_4	FAM173B	chr5:10226442-10250009	-	protein_coding	-0.803928	0.572788	0.00143477	0.00537328	2.06146	2.86539	6.04973	6.26391	6.55721	3.64551	2.67677	3.2578
ENSG00000117228.9_2	GBP1	chr1:89518002-89531043	-	protein_coding	-0.80352	0.57295	0.00203776	0.00692918	0.627149	1.43067	1.78084	1.83594	1.48399	0.76319	0.447384	0.443742
ENSG00000113657.12_4	DPYSL3	chr5:146770374-146889619	-	protein_coding	-0.80263	0.573303	0.000234826	0.00182074	4.8472	5.64983	51.8903	45.2579	50.7301	26.8876	28.3865	28.1004
ENSG00000159167.11_2	STC1	chr8:23699428-23712320	-	protein_coding	-0.802563	0.57333	7.31043e-05	0.00113863	2.84637	3.64893	10.7692	11.7605	12.1431	6.19942	6.16428	6.21203
ENSG00000005812.10_3	FBXL3	chr13:77566733-77601330	-	protein_coding	-0.802537	0.57334	1.98537e-05	0.000798309	2.53963	3.34217	8.93594	8.93797	9.56259	4.89686	4.87574	4.67323
ENSG00000152240.12_2	HAUS1	chr18:43684298-43708299	+	protein_coding	-0.801505	0.57375	0.00340011	0.0100836	3.56142	4.36293	19.203	20.4338	19.1187	13.0027	9.53209	10.1572
ENSG00000077147.14_2	TM9SF3	chr10:98277866-98347209	-	protein_coding	-0.800296	0.574231	1.98947e-05	0.000798309	3.81672	4.61702	23.5356	23.0346	24.0581	13.1111	13.589	12.5911
ENSG00000102218.5_2	RP2	chrX:46696375-46741793	+	protein_coding	-0.799866	0.574403	0.000310149	0.00210879	2.43488	3.23474	8.07809	8.30573	8.87459	4.85893	4.14388	4.24572
ENSG00000170242.17_2	USP47	chr11:11862970-11980870	+	protein_coding	-0.799737	0.574454	2.78579e-05	0.000868448	3.13333	3.93307	14.1664	14.0326	14.6315	8.0388	7.91186	7.38694
ENSG00000133026.12_4	MYH10	chr17:8377523-8534079	-	protein_coding	-0.799337	0.574613	5.96491e-05	0.00106393	3.20707	4.00641	15.1784	14.8848	15.1522	8.70075	8.3018	7.7278
ENSG00000101871.14_3	MID1	chrX:10413350-10851773	-	protein_coding	-0.79752	0.575337	0.00176387	0.00624189	1.37633	2.17385	3.02808	3.86124	3.69178	1.81067	1.60789	1.387
ENSG00000117620.14_3	SLC35A3	chr1:100434907-100501193	+	protein_coding	-0.797438	0.57537	0.00171749	0.0061155	1.43241	2.22985	3.24934	3.67623	4.19441	1.82489	1.827	1.46188
ENSG00000051596.9_3	THOC3	chr5:175344876-175461683	-	protein_coding	-0.79699	0.575549	0.000361976	0.00229588	2.46833	3.26532	8.56076	8.41501	8.87565	4.1954	4.37382	5.07049
ENSG00000115365.11_3	LANCL1	chr2:211295973-211342376	-	protein_coding	-0.795789	0.576028	1.37128e-05	0.000747689	3.59975	4.39554	19.3778	20.3479	20.4316	11.4639	11.0177	10.8966
ENSG00000123983.13_2	ACSL3	chr2:223725652-223809357	+	protein_coding	-0.79567	0.576076	0.000184583	0.00162051	3.66548	4.46115	20.4385	20.7126	21.9568	12.6089	11.1002	11.4063
ENSG00000152942.18_3	RAD17	chr5:68665120-68710628	+	protein_coding	-0.794642	0.576486	0.00209575	0.00707201	2.75562	3.55026	9.65491	10.3652	12.2764	6.34662	5.51268	5.4376
ENSG00000145781.8_2	COMMD10	chr5:115420688-115748459	+	protein_coding	-0.79419	0.576667	0.035872	0.0636455	3.08711	3.8813	11.6321	14.512	15.3312	8.29761	5.24196	9.57409
ENSG00000068784.12_2	SRBD1	chr2:45615819-45839304	-	protein_coding	-0.79413	0.576691	0.000110924	0.00132833	2.22581	3.01994	6.9598	6.74518	7.65649	3.80834	3.64157	3.58612
ENSG00000174501.14_1	ANKRD36C	chr2:96502667-96657579	-	protein_coding	-0.793958	0.57676	0.00260115	0.00826411	0.993072	1.78703	2.26191	2.32585	2.78856	1.2784	0.862466	0.858293
ENSG00000051180.16_2	RAD51	chr15:40986972-41024537	+	protein_coding	-0.793951	0.576762	0.00060149	0.00304024	2.8511	3.64505	11.5198	10.8315	12.2182	5.69529	6.15198	6.84523
ENSG00000165416.14_2	SUGT1	chr13:53226844-53275044	+	protein_coding	-0.793531	0.57693	4.65292e-05	0.000982763	1.75722	2.55075	4.79245	4.75596	5.03366	2.55265	2.27526	2.31995
ENSG00000258659.6_3	TRIM34	chr11:5640994-5665628	+	protein_coding	-0.793426	0.576972	0.0146127	0.0309979	1.03763	1.83105	2.13989	3.56756	2.14057	0.869109	1.13399	1.16892
ENSG00000204899.5_2	MZT1	chr13:73282495-73301825	-	protein_coding	-0.793175	0.577073	0.00185976	0.00647903	3.44873	4.2419	16.7495	17.1589	20.0158	10.8502	10.1222	8.87635
ENSG00000151503.12_3	NCAPD3	chr11:134020014-134095348	-	protein_coding	-0.793035	0.577129	8.45648e-06	0.000690003	2.7461	3.53914	11.041	10.4948	10.35	5.73858	5.76091	5.62834
ENSG00000182795.12_2	C1orf116	chr1:207191866-207206101	-	protein_coding	-0.792973	0.577153	0.000123804	0.00136887	2.8574	3.65038	12.1874	11.1558	11.3503	6.46764	5.85581	6.43449
ENSG00000122566.20_3	HNRNPA2B1	chr7:26229547-26241149	-	protein_coding	-0.792282	0.57743	0.000187006	0.00162322	5.63962	6.4319	83.125	86.4324	86.4967	52.9268	47.1212	46.7469
ENSG00000076770.14_3	MBNL3	chrX:131503345-131623996	-	protein_coding	-0.792265	0.577437	0.00010255	0.00128245	1.19981	1.99207	2.91516	2.80121	3.23007	1.37059	1.25894	1.26345
ENSG00000075089.9_3	ACTR6	chr12:100592900-100635643	+	protein_coding	-0.792012	0.577538	0.00432377	0.0120585	2.86855	3.66056	9.88827	12.8675	12.3924	7.14723	6.08268	5.75071
ENSG00000135837.15_3	CEP350	chr1:179923873-180084015	+	protein_coding	-0.791772	0.577634	2.57713e-05	0.000856146	1.48386	2.27564	3.78464	3.70292	4.04531	1.87185	1.77282	1.74776
ENSG00000174891.12_3	RSRC1	chr3:157823644-158263519	+	protein_coding	-0.791749	0.577643	0.000329438	0.00216944	2.52634	3.31809	8.63746	9.2863	9.00726	5.07824	4.28037	4.95764
ENSG00000178177.15_4	LCORL	chr4:17842822-18023499	-	protein_coding	-0.791465	0.577757	5.97641e-06	0.000637715	1.02808	1.81954	2.48115	2.47548	2.63474	1.00742	1.07298	1.03804
ENSG00000173542.8_3	MOB1B	chr4:71768043-71888166	+	protein_coding	-0.791431	0.577771	0.000949843	0.00406678	1.95622	2.74765	4.96276	6.1944	6.06204	2.99745	2.90857	2.73971
ENSG00000166037.10_3	CEP57	chr11:95523129-95565857	+	protein_coding	-0.791331	0.577811	0.0132029	0.028676	2.54507	3.3364	7.21808	8.90661	11.6583	5.20815	4.75389	4.5655
ENSG00000177707.10_3	NECTIN3	chr3:110788918-110994410	+	protein_coding	-0.790961	0.577959	0.00037596	0.00234406	2.40227	3.19323	7.65073	8.1091	8.71053	4.67767	4.16464	4.03794
ENSG00000106080.10_2	FKBP14	chr7:30050203-30066300	-	protein_coding	-0.790891	0.577987	0.000766547	0.00354583	1.52091	2.3118	3.49357	3.99611	4.45183	1.96767	1.768	1.87699
ENSG00000134049.5_3	IER3IP1	chr18:44679205-44702745	-	protein_coding	-0.790654	0.578082	0.000813667	0.00367611	3.67774	4.4684	19.7582	21.4984	22.2286	13.1441	11.0901	11.2554
ENSG00000012983.11_2	MAP4K5	chr14:50885219-51027844	-	protein_coding	-0.790545	0.578126	5.70002e-05	0.00103577	3.14106	3.9316	14.2224	14.3804	14.1754	8.32814	7.75629	7.40509
ENSG00000121350.15_2	PYROXD1	chr12:21590549-21624186	+	protein_coding	-0.790324	0.578214	0.00291722	0.0090026	1.11987	1.9102	2.9698	2.38429	2.95225	1.3456	0.904698	1.29756
ENSG00000143952.19_2	VPS54	chr2:64119280-64246206	-	protein_coding	-0.788659	0.578882	0.00107231	0.00441294	2.48231	3.27097	8.47462	8.09071	9.4429	5.17377	4.33899	4.29348
ENSG00000136536.14_2	MARCH7	chr2:160568968-160627538	+	protein_coding	-0.788552	0.578925	0.0388095	0.0680617	2.87384	3.6624	12.014	11.2134	11.771	9.25211	4.55016	5.92184
ENSG00000136021.18_2	SCYL2	chr12:100660918-100735502	+	protein_coding	-0.788067	0.57912	0.000233814	0.00181722	3.13618	3.92425	13.421	14.1207	15.0465	8.13805	7.98946	7.27305
ENSG00000075131.9_4	TIPIN	chr15:66628544-66679084	-	protein_coding	-0.787897	0.579188	0.00158195	0.00575462	2.0541	2.84199	6.83293	6.32049	5.42852	3.51603	2.97918	2.9855
ENSG00000176171.11_2	BNIP3	chr10:133779959-133795517	-	protein_coding	-0.78786	0.579203	0.000158274	0.00152903	3.78897	4.57682	22.4887	22.2785	23.8583	13.3514	11.9236	13.2396
ENSG00000153006.15_3	SREK1IP1	chr5:64013971-64064512	-	protein_coding	-0.787288	0.579432	0.000183035	0.00161688	2.68965	3.47694	9.4762	10.7047	10.2571	5.76886	5.37198	5.22602
ENSG00000151151.5_3	IPMK	chr10:59951278-60027694	-	protein_coding	-0.787156	0.579485	0.00122168	0.00482332	2.01984	2.807	5.82677	5.84918	6.33019	3.57401	2.93501	2.70556
ENSG00000144306.14_3	SCRN3	chr2:175260458-175294303	+	protein_coding	-0.786834	0.579615	8.81456e-05	0.00122833	1.6519	2.43874	4.33887	4.74053	4.19995	2.04618	2.22617	2.15773
ENSG00000164134.12_2	NAA15	chr4:140222609-140341187	+	protein_coding	-0.784896	0.580394	0.000297563	0.00206261	2.68437	3.46927	10.3283	9.86248	10.0399	5.89553	5.50829	4.91825
ENSG00000144228.8_3	SPOPL	chr2:139259371-139331117	+	protein_coding	-0.784082	0.580721	0.0408645	0.071062	2.16123	2.94531	4.36124	7.95171	8.52164	3.39125	3.43462	3.5956
ENSG00000136155.16_2	SCEL	chr13:78109809-78219398	+	protein_coding	-0.783543	0.580938	0.000905412	0.00394862	0.519198	1.30274	1.58843	1.51622	1.30519	0.56487	0.313254	0.432372
ENSG00000196417.12_3	ZNF765	chr19:53893046-53933666	+	protein_coding	-0.783414	0.58099	9.07837e-05	0.00123751	0.84896	1.63237	2.23275	1.99333	2.07932	0.878564	0.809097	0.719488
ENSG00000165322.17_2	ARHGAP12	chr10:32094332-32217804	-	protein_coding	-0.782621	0.58131	0.000302233	0.00207686	2.69691	3.47953	9.88246	10.2874	10.2981	6.02826	5.43708	5.02578
ENSG00000134900.11_2	TPP2	chr13:103249353-103332308	+	protein_coding	-0.782385	0.581405	0.000533334	0.00283017	3.0079	3.79029	12.1444	13.2212	13.1674	7.82968	6.60102	6.75512
ENSG00000133103.16_2	COG6	chr13:40229764-40365802	+	protein_coding	-0.782094	0.581522	0.000458373	0.00259797	1.46795	2.25004	3.56517	3.75957	3.9541	2.016	1.58194	1.71838
ENSG00000198948.11_3	MFAP3L	chr4:170907748-170954182	-	protein_coding	-0.781869	0.581613	4.38159e-05	0.000968509	2.93263	3.7145	11.6777	12.137	12.5829	6.94551	6.44948	6.51943
ENSG00000147437.9_2	GNRH1	chr8:25276776-25282170	-	protein_coding	-0.781082	0.58193	0.00145504	0.00542297	0.636984	1.41807	1.3775	1.76851	1.89918	0.667567	0.498529	0.50489
ENSG00000106537.7_2	TSPAN13	chr7:16793160-16824161	+	protein_coding	-0.781052	0.581942	0.000695016	0.00334377	2.81108	3.59213	11.7617	10.3413	11.1185	6.28126	6.41042	5.40636
ENSG00000161547.16_3	SRSF2	chr17:74730197-74733456	-	protein_coding	-0.781006	0.581961	0.00353256	0.0103543	4.51588	5.29689	36.5683	41.4906	37.0586	21.7391	19.0226	25.3
ENSG00000140534.13_3	TICRR	chr15:90118713-90174287	+	protein_coding	-0.779457	0.582586	9.82155e-05	0.00127032	1.8435	2.62296	5.21511	5.37633	4.89855	2.69902	2.66616	2.40836
ENSG00000154920.14_3	EME1	chr17:48450581-48458844	+	protein_coding	-0.778741	0.582875	0.000476955	0.00265474	1.54851	2.32725	4.16234	3.96745	3.92875	2.11414	1.65151	2.03118
ENSG00000090060.17_2	PAPOLA	chr14:96967770-97033448	+	protein_coding	-0.778665	0.582906	5.0096e-05	0.00101252	3.64348	4.42214	20.0755	20.7016	20.5439	11.9866	10.8399	11.6924
ENSG00000152749.7_2	GPR180	chr13:95254157-95286899	+	protein_coding	-0.778583	0.582939	0.00238516	0.00776431	1.53356	2.31215	3.91366	3.86976	4.11874	2.36982	1.75251	1.61583
ENSG00000104671.7_3	DCTN6	chr8:30013813-30041156	+	protein_coding	-0.777731	0.583284	0.000566005	0.00293859	3.82367	4.6014	20.9313	23.8418	25.2561	12.9027	13.3071	13.2714
ENSG00000113593.11_2	PPWD1	chr5:64859063-64883376	+	protein_coding	-0.777639	0.583321	0.00106732	0.0043959	2.34965	3.12729	7.10087	7.79988	8.35874	3.94705	3.78044	4.59929
ENSG00000032742.17_3	IFT88	chr13:21141208-21265576	+	protein_coding	-0.77705	0.583559	0.000154443	0.00151095	1.61941	2.39646	4.13152	4.6747	4.01223	2.06944	2.03751	2.11098
ENSG00000203791.14_4	EEF1AKMT2	chr10:126436718-126480439	-	protein_coding	-0.776725	0.58369	0.00368449	0.0106802	2.21531	2.99204	6.46194	6.64005	7.83351	4.10141	3.85863	3.0404
ENSG00000185278.15_3	ZBTB37	chr1:173837220-173872687	+	protein_coding	-0.776488	0.583786	0.0338442	0.0607327	0.654508	1.431	1.74332	1.54205	1.81098	0.127608	0.88965	0.830376
ENSG00000213186.7_3	TRIM59	chr3:160150233-160203561	-	protein_coding	-0.776162	0.583918	9.7751e-05	0.00127029	2.02368	2.79984	5.91029	5.73865	6.25168	3.25894	3.06771	2.88072
ENSG00000164830.18_3	OXR1	chr8:107371704-107764922	+	protein_coding	-0.776081	0.583951	0.00221765	0.00737724	1.99777	2.77385	5.56532	5.48133	6.5183	3.43208	2.59128	3.00233
ENSG00000180628.14_2	PCGF5	chr10:92922769-93044088	+	protein_coding	-0.775959	0.584	0.00129845	0.00502441	2.03275	2.80871	5.27824	6.37905	6.42474	3.40729	2.88194	3.00441
ENSG00000102781.13_3	KATNAL1	chr13:30776767-30881621	-	protein_coding	-0.775044	0.584371	0.000124595	0.00136887	1.91738	2.69242	5.41723	5.40249	5.57358	2.79533	3.00723	2.54381
ENSG00000136100.12_2	VPS36	chr13:52986737-53024763	-	protein_coding	-0.774811	0.584465	0.000379566	0.00235152	2.6424	3.41722	8.98641	9.78584	10.3185	5.64752	5.12178	4.98124
ENSG00000101639.18_3	CEP192	chr18:12991361-13125051	+	protein_coding	-0.774503	0.58459	0.000303353	0.00208087	2.01894	2.79344	6.07736	5.64236	6.08822	3.389	2.9443	2.84548
ENSG00000102595.19_3	UGGT2	chr13:96453834-96705736	-	protein_coding	-0.773129	0.585147	0.000495966	0.00270848	1.54767	2.3208	3.76288	4.13594	4.09798	2.18351	1.88692	1.71858
ENSG00000198000.11_3	NOL8	chr9:95059640-95087918	-	protein_coding	-0.771684	0.585733	0.00235857	0.00770528	2.12507	2.89675	6.10273	6.84099	6.41706	3.64231	3.73625	2.77536
ENSG00000038210.12_3	PI4K2B	chr4:25235597-25280714	+	protein_coding	-0.770882	0.586059	0.00101904	0.00426052	3.86029	4.63117	22.2091	23.0402	26.2753	14.6876	12.9656	12.9822
ENSG00000165434.7_2	PGM2L1	chr11:74041363-74109518	-	protein_coding	-0.770559	0.58619	9.12907e-05	0.00123751	1.49744	2.268	3.71994	3.87412	3.85709	1.94638	1.65197	1.8805
ENSG00000115514.11_2	TXNDC9	chr2:99935445-99957165	-	protein_coding	-0.770335	0.586281	0.000260626	0.00191869	3.20843	3.97876	13.5241	15.5293	15.3243	8.50886	8.03568	8.19195
ENSG00000135698.9_2	MPHOSPH6	chr16:82181403-82203831	-	protein_coding	-0.77023	0.586324	0.00351268	0.0103155	3.07805	3.84828	12.6051	12.0886	15.7783	8.04778	7.42966	6.89594
ENSG00000167232.13_3	ZNF91	chr19:23487793-23578362	-	protein_coding	-0.769011	0.58682	0.0448959	0.0768297	1.55094	2.31996	4.78869	2.60182	4.97071	2.21414	2.17366	1.46613
ENSG00000123636.17_3	BAZ2B	chr2:160175490-160473203	-	protein_coding	-0.768218	0.587142	0.000127022	0.00138272	0.927981	1.6962	2.10758	2.37221	2.24701	1.01035	0.8414	0.860509
ENSG00000196196.2_2	HRCT1	chr9:35906189-35907138	+	protein_coding	-0.767701	0.587353	0.00121486	0.00480544	2.20925	2.97696	7.2466	7.2314	6.18969	3.70435	3.23558	3.96299
ENSG00000205129.8_2	C4orf47	chr4:186347403-186370980	+	protein_coding	-0.767698	0.587354	0.00297759	0.0091412	1.16087	1.92857	2.32654	2.81997	3.34131	1.28902	1.10662	1.31814
ENSG00000167380.16_2	ZNF226	chr19:44669226-44682534	+	protein_coding	-0.766457	0.587859	0.00109129	0.00446496	1.34139	2.10785	2.93849	3.7596	3.27247	1.65636	1.5644	1.38851
ENSG00000070961.15_2	ATP2B1	chr12:89981826-90103077	-	protein_coding	-0.765611	0.588204	8.48311e-05	0.00121382	2.74262	3.50823	10.2336	10.2066	10.7019	6.00048	5.76603	5.32952
ENSG00000138448.11_3	ITGAV	chr2:187454792-187545628	+	protein_coding	-0.765126	0.588402	0.000621712	0.00310595	4.26204	5.02716	28.6936	33.1526	33.1895	19.167	18.117	17.3206
ENSG00000143742.12_2	SRP9	chr1:225965515-225978168	+	protein_coding	-0.765094	0.588415	0.000946093	0.00406052	6.42786	7.19295	140.944	148.532	146.582	76.5589	94.01	85.6031
ENSG00000136161.12_3	RCBTB2	chr13:49063095-49107392	-	protein_coding	-0.765054	0.588432	8.33388e-05	0.00120247	1.95932	2.72438	5.49145	5.40333	5.94399	2.81263	3.05408	2.80476
ENSG00000107789.15_2	MINPP1	chr10:89264632-89313217	+	protein_coding	-0.765027	0.588442	0.000660347	0.00322711	2.01467	2.7797	6.3755	5.49395	5.7611	3.26893	2.73324	3.14024
ENSG00000111144.9_2	LTA4H	chr12:96394606-96437298	-	protein_coding	-0.764652	0.588595	1.5015e-05	0.000764679	4.35663	5.12128	33.4033	33.4065	34.6238	20.2054	19.0022	19.2724
ENSG00000122257.18_3	RBBP6	chr16:24549014-24584184	+	protein_coding	-0.764352	0.588718	3.41424e-05	0.000905124	3.20681	3.97116	14.9393	13.9697	15.1671	8.14906	8.43338	8.11993
ENSG00000139926.15_4	FRMD6	chr14:51955818-52197445	+	protein_coding	-0.763888	0.588907	0.0162425	0.0336905	1.77288	2.53676	6.44298	4.43259	3.83251	2.56207	2.21595	2.48381
ENSG00000164039.14_3	BDH2	chr4:104000592-104021040	-	protein_coding	-0.76341	0.589102	0.000358012	0.0022819	2.25569	3.0191	7.12107	7.13045	7.06842	4.21081	3.71406	3.43392
ENSG00000155329.11_2	ZCCHC10	chr5:132332677-132362296	-	protein_coding	-0.763374	0.589117	0.00119143	0.00473816	2.25608	3.01946	6.64642	6.65482	8.1085	3.90501	3.52095	3.91558
ENSG00000215033.3	AL603965.1	chr10:47746962-47770871	+	protein_coding	-0.763008	0.589267	0.000480786	0.00266507	0.312497	1.07551	1.04901	1.12162	1.15311	0.299269	0.126851	0.30812
ENSG00000104442.9_2	ARMC1	chr8:66514691-66546452	-	protein_coding	-0.762795	0.589353	0.0012888	0.00499957	3.6361	4.3989	18.7971	20.3726	21.189	12.2475	12.0577	10.1103
ENSG00000140006.11_3	WDR89	chr14:64063757-64108579	-	protein_coding	-0.761826	0.58975	0.035554	0.0632044	1.59348	2.3553	3.48873	3.37217	5.82699	1.5808	2.03803	2.50515
ENSG00000198346.10_3	ZNF813	chr19:53970989-53999509	+	protein_coding	-0.761652	0.589821	0.00710047	0.0175653	1.409	2.17065	4.00227	3.91521	2.7118	1.86608	1.57484	1.53755
ENSG00000088205.12_2	DDX18	chr2:118572226-118589955	+	protein_coding	-0.761208	0.590002	0.000111048	0.00132833	3.19259	3.9538	14.6453	14.3632	14.4801	8.76518	8.00241	7.69284
ENSG00000118515.11_3	SGK1	chr6:134490384-134639250	-	protein_coding	-0.760799	0.590169	6.42333e-05	0.00108571	0.32228	1.08308	1.16566	1.07115	1.11991	0.32016	0.224963	0.208644
ENSG00000039560.13_2	RAI14	chr5:34656342-34832732	+	protein_coding	-0.760212	0.590409	0.0018675	0.00649868	3.66083	4.42104	19.478	18.6033	23.4897	11.9296	11.06	11.9757
ENSG00000111605.16_2	CPSF6	chr12:69633317-69668138	+	protein_coding	-0.759896	0.590539	0.000300886	0.0020707	3.37269	4.13259	16.737	16.2174	16.6707	10.2308	9.24487	8.65893
[truncated: 567 more rows]
